# Supplementary material for: Dual RNA Sequencing of Vitis vinifera during Lasiodiplodia theobromae Infection Unveils Host–Pathogen Interactions
Source: Int J Mol Sci. 2019 Dec 3;20(23):6083. doi: 10.3390/ijms20236083 (PMC6928909; doi:10.3390/ijms20236083)
Supplement: Supplementary file 1 [file ijms-20-06083-s001.zip]

Archive with 10 entries (9 files):
- Tables/
- __MACOSX/._Tables
- Tables/.DS_Store
- __MACOSX/Tables/._.DS_Store
- Tables/Supplementary_Figure_S2_28-03-19Saturation2_V3.pdf
- __MACOSX/Tables/._Supplementary_Figure_S2_28-03-19Saturation2_V3.pdf
- Tables/Supplementary_Figure_S1_28-03-19Saturation2_Grape.pdf
- __MACOSX/Tables/._Supplementary_Figure_S1_28-03-19Saturation2_Grape.pdf
- Tables/Supplementary tables.xlsx
- __MACOSX/Tables/._Supplementary tables.xlsx
