# Supplementary material for: Dual RNA Sequencing of Vitis vinifera during Lasiodiplodia theobromae Infection Unveils Host–Pathogen Interactions
Source: Int J Mol Sci. 2019 Dec 3;20(23):6083. doi: 10.3390/ijms20236083 (PMC6928909; doi:10.3390/ijms20236083)
Supplement: Supplementary file 1 [file ijms-20-06083-s001.zip › Tables/Supplementary tables.xlsx]

## Sheet: Table S1
Table S1: Gene Ontologies of DEG's in response to L. theobromae inoculation in V. vinifera at 3 dpi.
Up-regulated genes
NCBI gene accession number	Gene ID	FDR	Log FC	Cellular Component	Molecular function	Biological process	NCBI gene name	NCBI gene description	NCBI protein accession number	NCBI protein description	Uniprot accession number	Uniprot description	Uniprot gene name
NM_001280987.1	gene23376	0.009589562	1.248248394		monooxygenase activity [GO:0004497] iron ion binding [GO:0005506] oxidoreductase activity [GO:0016491] oxidoreductase activity, acting on paired donors, with incorporation or reduction of molecular oxygen [GO:0016705] heme binding [GO:0020037] metal ion binding [GO:0046872]	oxidation-reduction process [GO:0055114]	F3'H	Vitis vinifera flavonoid 3' hydroxylase (F3'H)	NP_001267916.1	flavonoid 3' hydroxylase	Q3C211	Flavonoid 3'-hydroxylase	VvF3'h4
XM_010646247.2	gene26689	0.00985176	1.28604184	cytoplasm [GO:0005737] cytosol [GO:0005829]	serine O-acetyltransferase activity [GO:0009001] transferase activity [GO:0016740]	cysteine biosynthetic process from serine [GO:0006535] cysteine biosynthetic process [GO:0019344]	LOC100246391	PREDICTED: Vitis vinifera serine acetyltransferase 1, chloroplastic (LOC100246391)	XP_010644549.1	PREDICTED: serine acetyltransferase 1, chloroplastic	F6I536	Uncharacterized protein	VIT_19s0015g00130
XM_002263227.3	gene27247	0.009280376	1.291516497		oxidoreductase activity [GO:0016491] oxidoreductase activity, acting on the aldehyde or oxo group of donors, NAD or NADP as acceptor [GO:0016620] NADP binding [GO:0050661] NAD binding [GO:0051287]	glucose metabolic process [GO:0006006] oxidation-reduction process [GO:0055114]	LOC100265689	PREDICTED: Vitis vinifera glyceraldehyde-3-phosphate dehydrogenase GAPCP1, chloroplastic (LOC100265689)	XP_002263263.1	PREDICTED: glyceraldehyde-3-phosphate dehydrogenase GAPCP1, chloroplastic	D7T0U8	Glyceraldehyde-3-phosphate dehydrogenase	VIT_19s0085g00600
XM_002262746.4	gene17481	0.009589562	1.378300576				LOC100243846	PREDICTED: Vitis vinifera dihydrolipoyllysine-residue acetyltransferase component 1 of pyruvate dehydrogenase complex, mitochondrial (LOC100243846)	XP_002262782.3	PREDICTED: dihydrolipoyllysine-residue acetyltransferase component 1 of pyruvate dehydrogenase complex, mitochondrial	F6I5U2	Dihydrolipoamide acetyltransferase component of pyruvate dehydrogenase complex	VIT_13s0074g00150
XM_002278482.4	gene19586	0.00985176	1.4363742169999998		catalytic activity [GO:0003824] acetate-CoA ligase activity [GO:0003987] AMP binding [GO:0016208]	metabolic process [GO:0008152] acetyl-CoA biosynthetic process from acetate [GO:0019427]	LOC100263518	PREDICTED: Vitis vinifera acetyl-coenzyme A synthetase, chloroplastic/glyoxysomal (LOC100263518)	XP_002278518.2	PREDICTED: acetyl-coenzyme A synthetase, chloroplastic/glyoxysomal	D7SVD4	Uncharacterized protein	VIT_14s0068g00640
XM_010651206.2	gene5610	0.007526654	1.440894695		catalytic activity [GO:0003824] transferase activity, transferring acyl groups, acyl groups converted into alkyl on transfer [GO:0046912] cofactor binding [GO:0048037]	metabolic process [GO:0008152]	LOC100267071	PREDICTED: Vitis vinifera ATP-citrate synthase beta chain protein 2 (LOC100267071), transcript variant X2	XP_002278181.1	PREDICTED: ATP-citrate synthase beta chain protein 2	D7SYK8	Uncharacterized protein	VIT_05s0077g00950
XM_002272080.4	gene3573	0.007700707	1.4583776659999999		serine-type carboxypeptidase activity [GO:0004185] transferase activity, transferring acyl groups other than amino-acyl groups [GO:0016747]	proteolysis [GO:0006508] secondary metabolic process [GO:0019748] proteolysis involved in cellular protein catabolic process [GO:0051603]	LOC100265220	PREDICTED: Vitis vinifera serine carboxypeptidase-like 16 (LOC100265220)	XP_002272116.1	PREDICTED: serine carboxypeptidase-like 16	D7T3Q1	Uncharacterized protein	VIT_03s0088g00260
XM_002274206.3	gene5677	0.007027545	1.489828245			defense response [GO:0006952] response to biotic stimulus [GO:0009607]	PR10.2	PREDICTED: Vitis vinifera pathogenesis-related protein 10 (PR10.2)	XP_002274242.1	PREDICTED: major allergen Pru av 1	Q9FS43	Pathogenesis-related protein 10	PR10.2
XM_002284153.4	gene456	0.00873256	1.492221577				LOC100256093	PREDICTED: Vitis vinifera uncharacterized protein At1g66480 (LOC100256093)	XP_002284189.1	PREDICTED: uncharacterized protein At1g66480	D7T8U4	Uncharacterized protein	VIT_01s0011g04780
XM_002271198.4	gene908	0.009234724	1.503972712	intracellular membrane-bounded organelle [GO:0043231]	pyruvate dehydrogenase (acetyl-transferring) activity [GO:0004739] oxidoreductase activity [GO:0016491] oxidoreductase activity, acting on the aldehyde or oxo group of donors, disulfide as acceptor [GO:0016624]	acetyl-CoA biosynthetic process from pyruvate [GO:0006086] metabolic process [GO:0008152] oxidation-reduction process [GO:0055114]	LOC100263880	PREDICTED: Vitis vinifera pyruvate dehydrogenase E1 component subunit alpha, mitochondrial (LOC100263880)	XP_002271234.1	PREDICTED: pyruvate dehydrogenase E1 component subunit alpha, mitochondrial	F6HPJ1	Pyruvate dehydrogenase E1 component subunit alpha	VIT_01s0026g00990
XM_002268660.4	gene5744	0.009589562	1.510906755	membrane [GO:0016020] integral component of membrane [GO:0016021] integral component of mitochondrial inner membrane [GO:0031305] mitochondrial respiratory chain supercomplex [GO:0097249]		mitochondrial respiratory chain complex IV assembly [GO:0033617]	LOC100243044	PREDICTED: Vitis vinifera uncharacterized LOC100243044 (LOC100243044)	XP_002268696.1	PREDICTED: uncharacterized protein LOC100243044	A5BP48	Uncharacterized protein	VIT_05s0077g02320
XM_002264081.4	gene28334	0.00863516	1.51723521	cytoplasm [GO:0005737]	glutathione transferase activity [GO:0004364]	glutathione metabolic process [GO:0006749] toxin catabolic process [GO:0009407]	LOC100265481	PREDICTED: Vitis vinifera probable glutathione S-transferase (LOC100265481)	XP_002264117.1	PREDICTED: probable glutathione S-transferase	F6HJH8	Uncharacterized protein	VIT_00s0153g00050
XM_010655815.2	gene11277	0.009589562	1.522474509	nucleus [GO:0005634]			LOC100254525	PREDICTED: Vitis vinifera WD repeat-containing protein LWD1 (LOC100254525), transcript variant X1	XP_002281909.1	PREDICTED: WD repeat-containing protein LWD1	F6HKN3	Uncharacterized protein	VIT_08s0007g02920
XM_002284950.4	gene14590	0.008373291	1.5305475519999998	membrane [GO:0016020] integral component of membrane [GO:0016021]	catalytic activity [GO:0003824] transferase activity [GO:0016740] transferase activity, transferring acyl groups [GO:0016746] transferase activity, transferring acyl groups other than amino-acyl groups [GO:0016747]	fatty acid biosynthetic process [GO:0006633] metabolic process [GO:0008152]	LOC100266256	PREDICTED: Vitis vinifera 3-ketoacyl-CoA synthase 11-like (LOC100266256)	XP_002284986.1	PREDICTED: 3-ketoacyl-CoA synthase 11	F6HH63	Uncharacterized protein	VIT_11s0016g04700
XM_002265258.4	gene11892	0.009589562	1.5324091569999998		catalytic activity [GO:0003824] pyridoxal phosphate binding [GO:0030170]	biosynthetic process [GO:0009058]	LOC100241156	PREDICTED: Vitis vinifera alanine aminotransferase 2 (LOC100241156)	XP_002265294.2	PREDICTED: alanine aminotransferase 2	F6HXL0	Uncharacterized protein	VIT_09s0002g00340
XM_002280038.3	gene15506	0.008371928	1.5361785430000001		protein dimerization activity [GO:0046983]		LOC100267703	PREDICTED: Vitis vinifera transcription factor bHLH30 (LOC100267703)	XP_002280074.1	PREDICTED: transcription factor bHLH30	F6H4Y9	Uncharacterized protein	VIT_12s0028g02350
XM_002285829.4	gene24055	0.007220829	1.53961105	chloroplast [GO:0009507] membrane [GO:0016020] integral component of membrane [GO:0016021]	cytochrome-c peroxidase activity [GO:0004130] peroxidase activity [GO:0004601] heme binding [GO:0020037]	response to reactive oxygen species [GO:0000302] response to oxidative stress [GO:0006979] cellular response to oxidative stress [GO:0034599] hydrogen peroxide catabolic process [GO:0042744] oxidation-reduction process [GO:0055114] cellular oxidant detoxification [GO:0098869]	LOC100254009	PREDICTED: Vitis vinifera probable L-ascorbate peroxidase 6, chloroplastic (LOC100254009), transcript variant X1	XP_002285865.1	PREDICTED: probable L-ascorbate peroxidase 6, chloroplastic isoform X1	F6H0K6	Uncharacterized protein	VIT_18s0001g02470
XM_002264530.3	gene11439	0.008970556	1.551184916	cytosol [GO:0005829]	methyltransferase activity [GO:0008168] O-methyltransferase activity [GO:0008171] S-adenosylmethionine-dependent methyltransferase activity [GO:0008757] nicotinate N-methyltransferase activity [GO:0008938] transferase activity [GO:0016740] protein dimerization activity [GO:0046983]	aromatic compound biosynthetic process [GO:0019438] methylation [GO:0032259] nicotinate metabolic process [GO:1901847]	LOC100259003	PREDICTED: Vitis vinifera caffeic acid 3-O-methyltransferase (LOC100259003)	XP_002264566.1	PREDICTED: caffeic acid 3-O-methyltransferase	F6HKE5	Uncharacterized protein	VIT_08s0007g04520
XM_002274298.3	gene23063	0.007526654	1.5709948269999998	phosphopyruvate hydratase complex [GO:0000015]	magnesium ion binding [GO:0000287] phosphopyruvate hydratase activity [GO:0004634] metal ion binding [GO:0046872]	glycolytic process [GO:0006096]	LOC100256026	PREDICTED: Vitis vinifera enolase 1, chloroplastic (LOC100256026)	XP_002274334.1	PREDICTED: enolase 1, chloroplastic	F6GTG3	Uncharacterized protein	VIT_17s0000g04540
XM_019220645.1	gene8548	0.007027545	1.595170834				LOC100251971	PREDICTED: Vitis vinifera ferredoxin-3, chloroplastic (LOC100251971)	XP_019076190.1	PREDICTED: ferredoxin-3, chloroplastic	F6HHG1	Ferredoxin	VIT_06s0080g00410
XM_002285362.3	gene7399	0.00863516	1.614785006		sulfite reductase activity [GO:0016002] oxidoreductase activity [GO:0016491] heme binding [GO:0020037] sulfite reductase (ferredoxin) activity [GO:0050311] iron-sulfur cluster binding [GO:0051536] 4 iron, 4 sulfur cluster binding [GO:0051539]	sulfate reduction [GO:0019419] oxidation-reduction process [GO:0055114]	LOC100245032	PREDICTED: Vitis vinifera sulfite reductase 1 [ferredoxin], chloroplastic (LOC100245032)	XP_002285398.1	PREDICTED: sulfite reductase 1 [ferredoxin], chloroplastic	D7SL30	Uncharacterized protein	VIT_06s0004g02330
XM_002282896.3	gene15392	0.006850942	1.6273719919999998	vacuolar membrane [GO:0005774] membrane [GO:0016020] integral component of membrane [GO:0016021]	drug transmembrane transporter activity [GO:0015238] antiporter activity [GO:0015297] solute:proton antiporter activity [GO:0015299]	drug transmembrane transport [GO:0006855] transmembrane transport [GO:0055085] hydrogen ion transmembrane transport [GO:1902600]	LOC100250616	PREDICTED: Vitis vinifera protein DETOXIFICATION 41 (LOC100250616)	XP_002282932.1	PREDICTED: protein DETOXIFICATION 41	E0CTZ6	Protein DETOXIFICATION	VIT_12s0028g01150
XM_002281818.3	gene6052	0.007986069	1.672915822				LOC100263185	PREDICTED: Vitis vinifera uncharacterized LOC100263185 (LOC100263185)	XP_002281854.1	PREDICTED: uncharacterized protein LOC100263185	F6HDN8	Uncharacterized protein	VIT_05s0020g03190
XM_002284144.3	gene24210	0.009073215	1.673571779	mitochondrion [GO:0005739]		cell redox homeostasis [GO:0045454]	LOC100242128	PREDICTED: Vitis vinifera TPR repeat-containing thioredoxin TTL1 (LOC100242128)	XP_002284180.1	PREDICTED: TPR repeat-containing thioredoxin TTL1	F6H0W5	Uncharacterized protein	VIT_18s0001g05380
XM_002269882.4	gene7983	0.00970609	1.683257175	extracellular region [GO:0005576]	peroxidase activity [GO:0004601] oxidoreductase activity [GO:0016491] heme binding [GO:0020037] metal ion binding [GO:0046872]	response to oxidative stress [GO:0006979] hydrogen peroxide catabolic process [GO:0042744] oxidation-reduction process [GO:0055114] cellular oxidant detoxification [GO:0098869]	LOC100257005	PREDICTED: Vitis vinifera Peroxidase 4 (LOC100257005)	XP_002269918.1	PREDICTED: peroxidase 4	A7NY33	Peroxidase 4	GSVIVT00023967001
XM_010665996.2	gene24184	0.007794993	1.6893203980000002		catalytic activity [GO:0003824] pyridoxal phosphate binding [GO:0030170]	biosynthetic process [GO:0009058]	LOC104882479	PREDICTED: Vitis vinifera bifunctional aspartate aminotransferase and glutamate/aspartate-prephenate aminotransferase (LOC104882479)	XP_010664298.1	PREDICTED: bifunctional aspartate aminotransferase and glutamate/aspartate-prephenate aminotransferase	E0CRG5	Uncharacterized protein	VIT_18s0001g04860
XM_002269403.3	gene3558	0.007986069	1.68968693		serine-type carboxypeptidase activity [GO:0004185] transferase activity, transferring acyl groups other than amino-acyl groups [GO:0016747]	proteolysis [GO:0006508] secondary metabolic process [GO:0019748] proteolysis involved in cellular protein catabolic process [GO:0051603]	LOC100253211	PREDICTED: Vitis vinifera serine carboxypeptidase-like 7 (LOC100253211)	XP_002269439.1	PREDICTED: serine carboxypeptidase-like 7	F6H684	Uncharacterized protein	VIT_03s0091g01290
XM_019219480.1	gene5115	0.00737218	1.6922751130000002		catalytic activity [GO:0003824]	biosynthetic process [GO:0009058]	LOC100244526	PREDICTED: Vitis vinifera phosphopantetheine adenylyltransferase (LOC100244526), transcript variant X5	XP_010649130.1	PREDICTED: phosphopantetheine adenylyltransferase isoform X2	D7SPB8	Uncharacterized protein	VIT_04s0023g01990
XM_002278696.4	gene13653	0.00970609	1.698039413	membrane [GO:0016020] integral component of membrane [GO:0016021]	transporter activity [GO:0005215] sugar:proton symporter activity [GO:0005351] glucose transmembrane transporter activity [GO:0005355] transmembrane transporter activity [GO:0022857]	hexose transmembrane transport [GO:0035428] glucose import [GO:0046323] transmembrane transport [GO:0055085] hydrogen ion transmembrane transport [GO:1902600] glucose transmembrane transport [GO:1904659]	LOC100246301	PREDICTED: Vitis vinifera probable inositol transporter 2 (LOC100246301)	XP_002278732.1	PREDICTED: probable inositol transporter 2	D7TKB0	Putative inositol transporter	INT2
XM_003631242.3	gene899	0.007290433	1.725099114				LOC100262187	PREDICTED: Vitis vinifera uncharacterized LOC100262187 (LOC100262187)	XP_003631290.1	PREDICTED: uncharacterized protein LOC100262187	F6HPJ4	Uncharacterized protein	VIT_01s0026g00910
NM_001281082.1	gene15770	0.009589562	1.734239914		monooxygenase activity [GO:0004497] iron ion binding [GO:0005506] oxidoreductase activity, acting on paired donors, with incorporation or reduction of molecular oxygen [GO:0016705] lyase activity [GO:0016829] heme binding [GO:0020037] metal ion binding [GO:0046872]	oxidation-reduction process [GO:0055114]	HPLA	Vitis vinifera fatty acid hydroperoxide lyase (HPLA)	NP_001268011.1	fatty acid hydroperoxide lyase	E5FXI7	Fatty acid hydroperoxide lyase 1
XM_002272976.4	gene10661	0.009589562	1.738582584	nucleus [GO:0005634] cytoplasm [GO:0005737]	nucleotide binding [GO:0000166] protein kinase activity [GO:0004672] protein serine/threonine kinase activity [GO:0004674] ATP binding [GO:0005524] kinase activity [GO:0016301] transferase activity [GO:0016740]	protein phosphorylation [GO:0006468] phosphorylation [GO:0016310] intracellular signal transduction [GO:0035556]	LOC100258607	PREDICTED: Vitis vinifera serine/threonine-protein kinase AtPK2/AtPK19 (LOC100258607)	XP_002273012.1	PREDICTED: serine/threonine-protein kinase AtPK2/AtPK19	F6GXW1	Uncharacterized protein	VIT_08s0058g01440
XM_002285648.4	gene7254	0.007318381	1.764254976	extracellular region [GO:0005576] membrane [GO:0016020] integral component of membrane [GO:0016021] apoplast [GO:0048046]			LOC100243308	PREDICTED: Vitis vinifera dirigent protein 22 (LOC100243308)	XP_002285684.1	PREDICTED: dirigent protein 22	F6GUI9	Dirigent protein	VIT_06s0004g01000
XM_019223687.1	gene16546	0.007884537	1.783210014				LOC100242191	PREDICTED: Vitis vinifera AAA-ATPase At3g28580-like (LOC100242191)	XP_019079232.1	PREDICTED: AAA-ATPase At3g28580-like	F6HK74	Uncharacterized protein	VIT_12s0035g00330
XM_002263079.3	gene13187	0.007068602	1.843203706	nucleus [GO:0005634]	DNA binding [GO:0003677] DNA binding transcription factor activity [GO:0003700] sequence-specific DNA binding [GO:0043565]	transcription, DNA-templated [GO:0006351] regulation of transcription, DNA-templated [GO:0006355]	LOC100255611	PREDICTED: Vitis vinifera probable WRKY transcription factor 31 (LOC100255611)	XP_002263115.1	PREDICTED: probable WRKY transcription factor 31	A5BNC2	Uncharacterized protein	VITISV_002247
XM_019221622.1	gene11732	0.007027545	1.868151589				LOC109123025	PREDICTED: Vitis vinifera short-chain type dehydrogenase/reductase-like (LOC109123025)	XP_019077167.1	PREDICTED: short-chain type dehydrogenase/reductase-like	F6HLA8	Uncharacterized protein	VIT_08s0007g07520
XM_010651773.2	gene6289	0.006462769	1.934117644				LOC100242646	PREDICTED: Vitis vinifera early nodulin-75-like (LOC100242646)			A5B1J0	Uncharacterized protein	VITISV_044179
XM_002272087.4	gene9311	0.007102692	1.935272025	intracellular [GO:0005622] membrane [GO:0016020] integral component of membrane [GO:0016021]	oxidoreductase activity [GO:0016491] oxidoreductase activity, acting on CH-OH group of donors [GO:0016614] long-chain-alcohol oxidase activity [GO:0046577] flavin adenine dinucleotide binding [GO:0050660]	oxidation-reduction process [GO:0055114]	LOC100254904	PREDICTED: Vitis vinifera long-chain-alcohol oxidase FAO2 (LOC100254904)	XP_002272123.2	PREDICTED: long-chain-alcohol oxidase FAO2	F6HZM3	Long-chain-alcohol oxidase	VIT_07s0005g03780
XM_002270545.4	gene1613	0.008854561	1.951840059	nucleus [GO:0005634]	DNA binding [GO:0003677] DNA binding transcription factor activity [GO:0003700]	transcription, DNA-templated [GO:0006351] regulation of transcription, DNA-templated [GO:0006355]	LOC100254640	PREDICTED: Vitis vinifera ethylene-responsive transcription factor 2 (LOC100254640)	XP_002270581.2	PREDICTED: ethylene-responsive transcription factor 2	F6HCX9	Uncharacterized protein	VIT_02s0234g00130
XM_002263625.3	gene16336	0.006423535	10.15950103	intracellular membrane-bounded organelle [GO:0043231]	transferase activity [GO:0016740] transferase activity, transferring glycosyl groups [GO:0016757] transferase activity, transferring hexosyl groups [GO:0016758] quercetin 3-O-glucosyltransferase activity [GO:0080043] quercetin 7-O-glucosyltransferase activity [GO:0080044]	metabolic process [GO:0008152]	LOC100248109	PREDICTED: Vitis vinifera anthocyanidin 3-O-glucosyltransferase 2 (LOC100248109)	XP_002263661.1	PREDICTED: anthocyanidin 3-O-glucosyltransferase 2	F6H989	Glycosyltransferase	VIT_12s0034g00160
XM_010647477.2	gene25779	0.006924484	10.36833044				LOC100250111	PREDICTED: Vitis vinifera laccase-15 (LOC100250111), transcript variant X1	XP_010645779.1	PREDICTED: laccase-15 isoform X1	F6HJB1	Laccase	VIT_18s0122g01150
XM_002268696.4	gene21400	0.006462769	11.68544157	cytoplasm [GO:0005737]	catalytic activity [GO:0003824] lyase activity [GO:0016829] ammonia-lyase activity [GO:0016841] phenylalanine ammonia-lyase activity [GO:0045548]	L-phenylalanine catabolic process [GO:0006559] phenylpropanoid metabolic process [GO:0009698] cinnamic acid biosynthetic process [GO:0009800]	LOC100263160	PREDICTED: Vitis vinifera phenylalanine ammonia-lyase (LOC100263160)	XP_002268732.1	PREDICTED: phenylalanine ammonia-lyase	F6HEB9	Phenylalanine ammonia-lyase	VIT_16s0039g01280
XM_002268720.4	gene22074	0.006793544	13.81848621		catalytic activity [GO:0003824] transferase activity [GO:0016740] transferase activity, transferring acyl groups [GO:0016746] transferase activity, transferring acyl groups other than amino-acyl groups [GO:0016747]	metabolic process [GO:0008152] biosynthetic process [GO:0009058]	LOC100264844	PREDICTED: Vitis vinifera stilbene synthase 5 (LOC100264844)	XP_002268756.1	PREDICTED: stilbene synthase 5	F6HP38	Uncharacterized protein	VIT_16s0100g00910
XM_002281877.3	gene24729	0.009061518	2.038473887	vacuolar membrane [GO:0005774] membrane [GO:0016020] integral component of membrane [GO:0016021]	drug transmembrane transporter activity [GO:0015238] antiporter activity [GO:0015297]	drug transmembrane transport [GO:0006855] transmembrane transport [GO:0055085]	LOC100255747	PREDICTED: Vitis vinifera protein DETOXIFICATION 33 (LOC100255747)	XP_002281913.1	PREDICTED: protein DETOXIFICATION 33	E0CPY0	Protein DETOXIFICATION	VIT_18s0001g11760
XM_002283772.3	gene10697	0.005475569	2.04328605				LOC100261951	PREDICTED: Vitis vinifera dihydrofolate reductase (LOC100261951)	XP_002283808.1	PREDICTED: dihydrofolate reductase	D7TQ49	Uncharacterized protein	VIT_08s0040g00440
XM_002285616.4	gene7276	0.007526654	2.052431483				LOC100260291	PREDICTED: Vitis vinifera peroxidase A2 (LOC100260291)	XP_002285652.2	PREDICTED: peroxidase A2	F6GUF3	Peroxidase	VIT_06s0004g01180
XM_010651772.2	gene6290	0.00862648	2.112385953				LOC100254634	PREDICTED: Vitis vinifera early nodulin-75-like (LOC100254634)			A5B1J0	Uncharacterized protein	VITISV_044179
XM_010659751.2	gene16547	0.007382178	2.113298395				LOC109121427	PREDICTED: Vitis vinifera AAA-ATPase At3g28580-like (LOC109121427)	XP_010658053.1	PREDICTED: AAA-ATPase At3g28580-like	A5C119	Uncharacterized protein (Fragment)	VITISV_018747
XM_002282267.4	gene24665	0.007027545	2.119883001				LOC100243808	PREDICTED: Vitis vinifera uncharacterized LOC100243808 (LOC100243808)	XP_002282303.3	PREDICTED: uncharacterized protein LOC100243808	F6H1D9	Uncharacterized protein	VIT_18s0001g11130
XM_003632613.3	gene11150	0.00988036	2.141079603				LOC100853041	PREDICTED: Vitis vinifera heme-binding-like protein At3g10130, chloroplastic (LOC100853041)	XP_003632661.1	PREDICTED: heme-binding-like protein At3g10130, chloroplastic	F6HKY0	Uncharacterized protein	VIT_08s0007g01640
XM_002282952.4	gene2041	0.005467296	2.152114894				LOC100242737	PREDICTED: Vitis vinifera thaumatin-like protein (LOC100242737)	XP_002282988.1	PREDICTED: protein P21	A5C9F1	Uncharacterized protein	VIT_02s0025g04300
XM_002285522.4	gene7134	0.009589562	2.17824321	integral component of plasma membrane [GO:0005887] membrane [GO:0016020] integral component of membrane [GO:0016021]	ammonium transmembrane transporter activity [GO:0008519]	organic cation transport [GO:0015695] ammonium transport [GO:0015696] ammonium transmembrane transport [GO:0072488]	LOC100258016	PREDICTED: Vitis vinifera ammonium transporter 1 member 1 (LOC100258016)	XP_002285558.1	PREDICTED: ammonium transporter 1 member 1	F6HX05	Ammonium transporter	VIT_05s0077g00030
XM_002263125.4	gene4769	0.005886598	2.196239556	membrane [GO:0016020] integral component of membrane [GO:0016021]			LOC100244374	PREDICTED: Vitis vinifera protein YLS9 (LOC100244374)	XP_002263161.1	PREDICTED: protein YLS9	D7T0F1	Uncharacterized protein	VIT_04s0069g01010
XM_002266711.4	gene10630	0.009589562	2.2081666	nucleus [GO:0005634] cytoplasm [GO:0005737]	ubiquitin-protein transferase activity [GO:0004842] transferase activity [GO:0016740]	response to chitin [GO:0010200] protein ubiquitination [GO:0016567]	LOC100256780	PREDICTED: Vitis vinifera U-box domain-containing protein 16 (LOC100256780)	XP_002266747.1	PREDICTED: U-box domain-containing protein 16	F6GXX9	RING-type E3 ubiquitin transferase	VIT_08s0058g01100
XM_002264275.4	gene11422	0.008373291	2.21957332		L-threonine ammonia-lyase activity [GO:0004794] lyase activity [GO:0016829] pyridoxal phosphate binding [GO:0030170]	cellular amino acid metabolic process [GO:0006520] cellular amino acid biosynthetic process [GO:0008652] branched-chain amino acid biosynthetic process [GO:0009082] isoleucine biosynthetic process [GO:0009097]	LOC100248644	PREDICTED: Vitis vinifera threonine dehydratase biosynthetic, chloroplastic (LOC100248644)	XP_002264311.2	PREDICTED: threonine dehydratase biosynthetic, chloroplastic	D7TIY1	Threonine dehydratase	VIT_08s0007g04310
XM_002285455.4	gene6400	0.008402611	2.249666956		3-isopropylmalate dehydratase activity [GO:0003861] hydro-lyase activity [GO:0016836] 4 iron, 4 sulfur cluster binding [GO:0051539]	metabolic process [GO:0008152] cellular amino acid biosynthetic process [GO:0008652]	LOC100251128	PREDICTED: Vitis vinifera 3-isopropylmalate dehydratase large subunit, chloroplastic (LOC100251128), transcript variant X1	XP_002285491.1	PREDICTED: 3-isopropylmalate dehydratase large subunit, chloroplastic isoform X1	D7SZP6	Uncharacterized protein	VIT_05s0049g01980
XM_002262691.3	gene5474	0.008371928	2.250542653				LOC100260231	PREDICTED: Vitis vinifera uncharacterized LOC100260231 (LOC100260231)	XP_002262727.1	PREDICTED: uncharacterized protein LOC100260231	D7U4D2	Uncharacterized protein	VIT_04s0044g01450
XM_002274958.4	gene21477	0.007945774	2.251857402				4CL	PREDICTED: Vitis vinifera 4-coumarate:CoA ligase (4CL)	XP_002274994.1	PREDICTED: 4-coumarate--CoA ligase 2	H2E8S2	Coumaroyl-CoA ligase	4CL
XM_002264856.3	gene4841	0.009589562	2.2592000580000002	membrane [GO:0016020] integral component of membrane [GO:0016021]	oxidoreductase activity [GO:0016491]	oxidation-reduction process [GO:0055114]	LOC100250153	PREDICTED: Vitis vinifera probable polyamine oxidase 4 (LOC100250153), transcript variant X2	XP_002264892.1	PREDICTED: probable polyamine oxidase 4 isoform X2	D7TDQ5	Uncharacterized protein	VIT_04s0043g00220
XM_002270152.3	gene18835	0.008889972	2.275175097	chloroplast stroma [GO:0009570]	catalytic activity [GO:0003824] 3-dehydroquinate dehydratase activity [GO:0003855] shikimate 3-dehydrogenase (NADP+) activity [GO:0004764]	chorismate biosynthetic process [GO:0009423] shikimate metabolic process [GO:0019632] oxidation-reduction process [GO:0055114]	LOC100248678	PREDICTED: Vitis vinifera bifunctional 3-dehydroquinate dehydratase/shikimate dehydrogenase, chloroplastic (LOC100248678)	XP_002270188.1	PREDICTED: bifunctional 3-dehydroquinate dehydratase/shikimate dehydrogenase, chloroplastic	D7TUX2	Uncharacterized protein	VIT_14s0030g00660
XM_002273904.3	gene1572	0.006481231	2.288472943				LOC100255664	PREDICTED: Vitis vinifera uncharacterized LOC100255664 (LOC100255664)	XP_002273940.1	PREDICTED: uncharacterized protein LOC100255664	F6HJ83	Uncharacterized protein	VIT_01s0150g00410
XM_002283173.3	gene15377	0.004609552	2.288680603	cytoplasm [GO:0005737]	glutathione transferase activity [GO:0004364]	glutathione metabolic process [GO:0006749]	LOC100233043	PREDICTED: Vitis vinifera glutathione S-transferase F9 (LOC100233043)	XP_002283209.1	PREDICTED: glutathione S-transferase F9	E0CU14	Uncharacterized protein	VIT_12s0028g00930
XM_002271425.3	gene2179	0.007986069	2.302270423				LOC100267804	PREDICTED: Vitis vinifera 14 kDa proline-rich protein DC2.15 (LOC100267804)	XP_002271461.1	PREDICTED: 14 kDa proline-rich protein DC2.15	F6HPA4	Uncharacterized protein	VIT_02s0154g00320
XM_010651760.1	gene6266	0.006462769	2.337701856		oxidoreductase activity [GO:0016491] metal ion binding [GO:0046872]	oxidation-reduction process [GO:0055114]	LOC100232930	PREDICTED: Vitis vinifera 1-aminocyclopropane-1-carboxylate oxidase homolog 1 (LOC100232930)	XP_010650062.1	PREDICTED: 1-aminocyclopropane-1-carboxylate oxidase homolog 1	F6H8K3	Uncharacterized protein	VIT_05s0049g00400
XM_010659535.2	gene16333	0.007873135	2.34731873	intracellular membrane-bounded organelle [GO:0043231]	transferase activity [GO:0016740] transferase activity, transferring glycosyl groups [GO:0016757] transferase activity, transferring hexosyl groups [GO:0016758] quercetin 3-O-glucosyltransferase activity [GO:0080043] quercetin 7-O-glucosyltransferase activity [GO:0080044]	metabolic process [GO:0008152]	LOC100242982	PREDICTED: Vitis vinifera anthocyanidin 3-O-glucosyltransferase 2 (LOC100242982)	XP_010657837.1	PREDICTED: anthocyanidin 3-O-glucosyltransferase 2	F6H992	Glycosyltransferase	VIT_12s0034g00130
XM_019226717.1	gene24187	0.00858962	2.383259801	plasma membrane [GO:0005886] integral component of plasma membrane [GO:0005887] membrane [GO:0016020] integral component of membrane [GO:0016021]	secondary active sulfate transmembrane transporter activity [GO:0008271] sulfate transmembrane transporter activity [GO:0015116]	sulfate transport [GO:0008272] transmembrane transport [GO:0055085] sulfate transmembrane transport [GO:1902358]	LOC100233023	PREDICTED: Vitis vinifera sulfate transporter (LOC100233023), transcript variant X4	XP_010664070.1	PREDICTED: sulfate transporter isoform X1	E0CRG8	Uncharacterized protein	VIT_18s0001g04910
XM_002274194.4	gene19933	0.007884537	2.405787104		3-beta-hydroxy-delta5-steroid dehydrogenase activity [GO:0003854] oxidoreductase activity [GO:0016491] oxidoreductase activity, acting on the CH-OH group of donors, NAD or NADP as acceptor [GO:0016616]	steroid biosynthetic process [GO:0006694] oxidation-reduction process [GO:0055114]	LOC100262839	PREDICTED: Vitis vinifera cinnamoyl-CoA reductase-like SNL6 (LOC100262839)	XP_002274230.1	PREDICTED: cinnamoyl-CoA reductase-like SNL6	D7TWN5	Uncharacterized protein	VIT_14s0066g01150
XM_002266708.3	gene9412	0.006423535	2.4148554730000003	cytoplasm [GO:0005737]	glutathione transferase activity [GO:0004364]	glutathione metabolic process [GO:0006749] toxin catabolic process [GO:0009407]	LOC100251558	PREDICTED: Vitis vinifera probable glutathione S-transferase (LOC100251558)	XP_002266744.1	PREDICTED: probable glutathione S-transferase	F6HZU2	Uncharacterized protein	VIT_07s0005g04890
XM_002282090.4	gene3019	0.005467296	2.44042754				LOC100248706	PREDICTED: Vitis vinifera lysine histidine transporter-like 8 (LOC100248706)	XP_002282126.1	PREDICTED: lysine histidine transporter-like 8	F6I0T8	Uncharacterized protein	VIT_03s0038g03530
XM_002280387.3	gene22897	0.006390954	2.4674699319999998	membrane [GO:0016020] integral component of membrane [GO:0016021]	drug transmembrane transporter activity [GO:0015238] antiporter activity [GO:0015297]	drug transmembrane transport [GO:0006855] transmembrane transport [GO:0055085]	LOC100257810	PREDICTED: Vitis vinifera protein DETOXIFICATION 16 (LOC100257810), transcript variant X1	XP_002280423.1	PREDICTED: protein DETOXIFICATION 16 isoform X1	F6GTS8	Protein DETOXIFICATION	VIT_17s0000g02970
XM_002264684.4	gene18975	0.006481231	2.470340153			defense response to bacterium [GO:0042742] defense response to fungus [GO:0050832]	LOC100255405	PREDICTED: Vitis vinifera pathogenesis-related protein PR-4 (LOC100255405)	XP_002264720.1	PREDICTED: pathogenesis-related protein PR-4	D7TXF5	Uncharacterized protein	VIT_14s0081g00030
XM_002282719.4	gene17159	0.006793544	2.4888517080000003		oxidoreductase activity [GO:0016491]	oxidation-reduction process [GO:0055114]	LOC100265103	PREDICTED: Vitis vinifera tropinone reductase homolog At5g06060 (LOC100265103)	XP_002282755.1	PREDICTED: tropinone reductase homolog At5g06060	D7TLP2	Uncharacterized protein	VIT_13s0019g02180
XM_002265272.4	gene19788	0.005467296	2.515728258	plasma membrane [GO:0005886] membrane [GO:0016020] integral component of membrane [GO:0016021]	amino acid transmembrane transporter activity [GO:0015171]	amino acid transmembrane transport [GO:0003333] amino acid import [GO:0043090] response to karrikin [GO:0080167]	LOC100262761	PREDICTED: Vitis vinifera Lysine histidine transporter 1-like (LOC100262761)	XP_002265308.1	PREDICTED: lysine histidine transporter 1	D7UBG5	Uncharacterized protein	VIT_14s0171g00400
XM_002285772.3	gene24192	0.007794993	2.527906829				LOC100247288	PREDICTED: Vitis vinifera acetyl-CoA carboxylase 1 (LOC100247288), transcript variant X1	XP_002285808.2	PREDICTED: acetyl-CoA carboxylase 1	F6H0V3	Uncharacterized protein	VIT_18s0001g04980
XM_002274072.4	gene5679	0.006793544	2.52989259				PR10.4	PREDICTED: Vitis vinifera pathogenesis-related protein 10.4 (PR10.4)	XP_002274108.2	PREDICTED: major allergen Pru ar 1	F6H6U9	Uncharacterized protein	VIT_05s0077g01600
XM_002265713.4	gene20376	0.009061518	2.537084056		catalytic activity [GO:0003824] acid phosphatase activity [GO:0003993] hydrolase activity, acting on ester bonds [GO:0016788]	metabolic process [GO:0008152] phospholipid catabolic process [GO:0009395] dephosphorylation [GO:0016311]	LOC100253773	PREDICTED: Vitis vinifera non-specific phospholipase C4 (LOC100253773), transcript variant X1	XP_002265749.2	PREDICTED: non-specific phospholipase C3 isoform X1	F6I1D6	Uncharacterized protein	VIT_15s0045g00380
XM_002269302.4	gene28186	0.007526654	2.537954854				LOC100267148	PREDICTED: Vitis vinifera CBS domain-containing protein CBSX5 (LOC100267148), transcript variant X1	XP_002269338.1	PREDICTED: CBS domain-containing protein CBSX5	F6HD56	Uncharacterized protein	VIT_00s0587g00030
XM_002264419.4	gene22085	0.006209906	2.541382102		catalytic activity [GO:0003824] transferase activity [GO:0016740] transferase activity, transferring acyl groups [GO:0016746] transferase activity, transferring acyl groups other than amino-acyl groups [GO:0016747]	metabolic process [GO:0008152] biosynthetic process [GO:0009058]	LOC100263437	PREDICTED: Vitis vinifera stilbene synthase 1 (LOC100263437)	XP_002264455.1	PREDICTED: stilbene synthase 1	F6HP23	Uncharacterized protein	VIT_16s0100g01100
XM_003634168.3	gene22756	0.009589562	2.549591999				LOC100252448	PREDICTED: Vitis vinifera probable inactive purple acid phosphatase 27 (LOC100252448)	XP_003634216.1	PREDICTED: probable inactive purple acid phosphatase 27	D7SGY6	Purple acid phosphatase	VIT_17s0000g01400
XM_002278093.4	gene14862	0.006462769	2.5525511219999997	membrane [GO:0016020] integral component of membrane [GO:0016021] anchored component of plasma membrane [GO:0046658]	electron transfer activity [GO:0009055]	electron transport chain [GO:0022900]	LOC100251807	PREDICTED: Vitis vinifera early nodulin-like protein 1 (LOC100251807)	XP_002278129.1	PREDICTED: early nodulin-like protein 1	F6HYJ9	Uncharacterized protein	VIT_11s0037g00290
XM_019219905.1	gene6283	0.009589562	2.553089657				LOC109122626	PREDICTED: Vitis vinifera early nodulin-75-like (LOC109122626)	XP_019075450.1	PREDICTED: early nodulin-75-like	A5B1J0	Uncharacterized protein	VITISV_044179
XM_002283006.4	gene2037	0.007816419	2.554072298				LOC100254732	PREDICTED: Vitis vinifera thaumatin-like protein (LOC100254732)	XP_002283042.1	PREDICTED: protein P21	A5B2B6	Uncharacterized protein	VITISV_034657
XM_002285268.3	gene14677	0.005467296	2.566550919				LOC100242337	PREDICTED: Vitis vinifera blue copper protein (LOC100242337)	XP_002285304.1	PREDICTED: blue copper protein	A5BRT7	Uncharacterized protein (Fragment)	VITISV_018636
XM_002267626.4	gene22012	0.005884893	2.582915199		zinc ion binding [GO:0008270] oxidoreductase activity [GO:0016491] metal ion binding [GO:0046872]	oxidation-reduction process [GO:0055114]	LOC100257330	PREDICTED: Vitis vinifera L-idonate 5-dehydrogenase (LOC100257330), transcript variant X1	NP_001267883.1	L-idonate 5-dehydrogenase	A0A1Z1C5D1	L-idonate dehydrogenase 3	L-IDH3
XM_002284189.4	gene24196	0.005823107	2.61130424	cytosol [GO:0005829]	catalytic activity [GO:0003824] phosphoglycerate mutase activity [GO:0004619] intramolecular transferase activity, phosphotransferases [GO:0016868] 2,3-bisphosphoglycerate-dependent phosphoglycerate mutase activity [GO:0046538]	gluconeogenesis [GO:0006094] glycolytic process [GO:0006096] metabolic process [GO:0008152] regulation of pentose-phosphate shunt [GO:0043456]	LOC100245371	PREDICTED: Vitis vinifera 2,3-bisphosphoglycerate-dependent phosphoglycerate mutase (LOC100245371), transcript variant X1	XP_002284225.2	PREDICTED: uncharacterized protein LOC100245371	E0CRH9	Uncharacterized protein	VIT_18s0001g05060
XM_002280555.3	gene11222	0.004530385	2.631095199	membrane [GO:0016020] integral component of membrane [GO:0016021]			LOC100247789	PREDICTED: Vitis vinifera putative syntaxin-24-like (LOC100247789)	XP_002280591.1	PREDICTED: NDR1/HIN1-Like protein 3	A5AZX3	Uncharacterized protein	VITISV_034236
XM_002274141.4	gene10029	0.004530385	2.645706049	nucleus [GO:0005634]	DNA binding [GO:0003677]	transcription, DNA-templated [GO:0006351] regulation of transcription, DNA-templated [GO:0006355]	LOC100261123	PREDICTED: Vitis vinifera NAC domain-containing protein 2 (LOC100261123)	XP_002274177.2	PREDICTED: NAC domain-containing protein 2	F6H4F0	Uncharacterized protein	VIT_07s0031g02610
XM_002284535.4	gene24641	0.006804522	2.66645931				LOC100241962	PREDICTED: Vitis vinifera patatin-like protein 2 (LOC100241962)	XP_002284571.1	PREDICTED: patatin-like protein 2	E0CP87	Patatin	VIT_18s0001g10830
XM_002271007.3	gene8464	0.006850942	2.675063249	plasma membrane [GO:0005886] membrane [GO:0016020] integral component of membrane [GO:0016021]	amino acid transmembrane transporter activity [GO:0015171] gamma-aminobutyric acid transmembrane transporter activity [GO:0015185]	amino acid transmembrane transport [GO:0003333] gamma-aminobutyric acid transport [GO:0015812]	LOC100246547	PREDICTED: Vitis vinifera GABA transporter 1 (LOC100246547)	XP_002271043.3	PREDICTED: GABA transporter 1	F6GW57	Uncharacterized protein	VIT_06s0061g01210
XM_010654871.2	gene10302	0.004530385	2.676318675				LOC100245102	PREDICTED: Vitis vinifera transcription factor MYB44 (LOC100245102)	XP_010653173.1	PREDICTED: transcription factor MYB44	D7TL38	Uncharacterized protein	VIT_08s0056g01190
XM_002284632.4	gene26287	0.007884537	2.69818824	nucleus [GO:0005634]	DNA binding [GO:0003677]	transcription, DNA-templated [GO:0006351] regulation of transcription, DNA-templated [GO:0006355]	LOC100243607	PREDICTED: Vitis vinifera NAC domain-containing protein 72 (LOC100243607)	XP_002284668.1	PREDICTED: NAC domain-containing protein 72	E0CSQ1	Uncharacterized protein	VIT_19s0014g03290
XM_002262859.4	gene1525	0.005467296	2.726043232				LOC100257506	PREDICTED: Vitis vinifera uncharacterized LOC100257506 (LOC100257506)	XP_002262895.2	PREDICTED: uncharacterized protein LOC100257506	F6I1P6	Uncharacterized protein	VIT_01s0146g00440
NM_001281223.1	gene2100	0.006423535	2.7367093		monooxygenase activity [GO:0004497] iron ion binding [GO:0005506] oxidoreductase activity [GO:0016491] oxidoreductase activity, acting on paired donors, with incorporation or reduction of molecular oxygen [GO:0016705] heme binding [GO:0020037] metal ion binding [GO:0046872]	oxidation-reduction process [GO:0055114]	GFH2	Vitis vinifera ripening-related P-450 enzyme-like (GFH2)	NP_001268152.1	ripening-related P-450 enzyme-like	Q9M4G8	Putative ripening-related P-450 enzyme	gfh2
XM_003632683.3	gene11541	0.00862648	2.746340829				LOC100853096	PREDICTED: Vitis vinifera putative methyltransferase DDB_G0268948 (LOC100853096)	XP_003632731.1	PREDICTED: putative methyltransferase DDB_G0268948	D7TIL4	Uncharacterized protein	VIT_08s0007g05570
XM_019223285.1	gene16126	0.00863516	2.749749058		glucose-6-phosphate dehydrogenase activity [GO:0004345] oxidoreductase activity [GO:0016491] NADP binding [GO:0050661]	carbohydrate metabolic process [GO:0005975] glucose metabolic process [GO:0006006] pentose-phosphate shunt [GO:0006098] oxidation-reduction process [GO:0055114]	LOC100266583	PREDICTED: Vitis vinifera glucose-6-phosphate 1-dehydrogenase, chloroplastic (LOC100266583), transcript variant X2	XP_010657480.1	PREDICTED: glucose-6-phosphate 1-dehydrogenase, chloroplastic isoform X1	D7TD72	Glucose-6-phosphate 1-dehydrogenase	VIT_12s0057g01030
NM_001281094.1	gene7321	0.007873135	2.783638182		oxidoreductase activity [GO:0016491] oxidoreductase activity, acting on single donors with incorporation of molecular oxygen, incorporation of two atoms of oxygen [GO:0016702] metal ion binding [GO:0046872] dioxygenase activity [GO:0051213]	fatty acid biosynthetic process [GO:0006633] oxylipin biosynthetic process [GO:0031408] oxidation-reduction process [GO:0055114]	LOXA	Vitis vinifera lipoxygenase (LOXA)	NP_001268023.1	lipoxygenase	D5FUD8	Lipoxygenase	LOXA
XM_002278828.4	gene6097	0.009133495	2.815705041		N-acetyltransferase activity [GO:0008080]		LOC100261442	PREDICTED: Vitis vinifera uncharacterized N-acetyltransferase p20 (LOC100261442)	XP_002278864.1	PREDICTED: uncharacterized protein LOC100261442	D7T705	Uncharacterized protein	VIT_05s0020g03680
XM_002282203.3	gene21678	0.009449066	2.857796883				LOC100259623	PREDICTED: Vitis vinifera ethylene-responsive transcription factor ERF104-like (LOC100259623)	XP_002282239.1	PREDICTED: ethylene-responsive transcription factor ERF104-like	F6I2P6	Uncharacterized protein	VIT_16s0013g01110
XM_002273514.3	gene10987	0.006793544	3.038594442		oxidoreductase activity [GO:0016491]	oxidation-reduction process [GO:0055114]	LOC100246509	PREDICTED: Vitis vinifera short-chain dehydrogenase TIC 32, chloroplastic (LOC100246509)	XP_002273550.1	PREDICTED: short-chain dehydrogenase TIC 32, chloroplastic	D7TQ83	Uncharacterized protein	VIT_08s0040g03400
XM_002280176.4	gene419	0.005792845	3.087261109	membrane [GO:0016020] integral component of membrane [GO:0016021]	drug transmembrane transporter activity [GO:0015238] antiporter activity [GO:0015297]	drug transmembrane transport [GO:0006855] transmembrane transport [GO:0055085]	LOC100255994	PREDICTED: Vitis vinifera protein DETOXIFICATION 12 (LOC100255994)	XP_002280212.1	PREDICTED: protein DETOXIFICATION 12	F6HFL1	Protein DETOXIFICATION	VIT_01s0011g04450
XM_002283028.4	gene2035	0.004372698	3.099626772				LOC100249610	PREDICTED: Vitis vinifera protein P21 (LOC100249610)	XP_002283064.1	PREDICTED: protein P21	F6HUG3	Uncharacterized protein	VIT_02s0025g04250
NM_001281203.1	gene9273	0.009061518	3.113147802	nucleus [GO:0005634]	DNA binding [GO:0003677] DNA binding transcription factor activity [GO:0003700]	response to cold [GO:0009409] response to salt stress [GO:0009651] response to ethylene [GO:0009723] response to auxin [GO:0009733] response to salicylic acid [GO:0009751] response to jasmonic acid [GO:0009753] positive regulation of transcription, DNA-templated [GO:0045893] response to freezing [GO:0050826]	MYB14	Vitis vinifera R2R3 Myb14 transcription factor (MYB14)	NP_001268132.1	R2R3 Myb14 transcription factor	A8VPW3	R2R3 Myb14 transcription factor	MYB14
XM_002283952.4	gene11415	0.006473316	3.1468202639999996	membrane [GO:0016020] integral component of membrane [GO:0016021]			LOC100240792	PREDICTED: Vitis vinifera uncharacterized LOC100240792 (LOC100240792)	XP_002283988.1	PREDICTED: uncharacterized protein LOC100240792	D7TIY9	Uncharacterized protein	VIT_08s0007g04230
XM_002272109.3	gene1979	0.008148246	3.149546042		catalytic activity [GO:0003824]	metabolic process [GO:0008152]	LOC100253117	PREDICTED: Vitis vinifera oxalate--CoA ligase (LOC100253117)	XP_002272145.1	PREDICTED: oxalate--CoA ligase	D7TW09	Uncharacterized protein	VIT_02s0025g03660
XM_010665092.2	gene23215	0.00863516	3.171555588	nucleus [GO:0005634]	DNA binding [GO:0003677] DNA binding transcription factor activity [GO:0003700] sequence-specific DNA binding [GO:0043565]	transcription, DNA-templated [GO:0006351] regulation of transcription, DNA-templated [GO:0006355]	LOC100250047	PREDICTED: Vitis vinifera probable WRKY transcription factor 72 (LOC100250047), transcript variant X2	XP_010663394.1	PREDICTED: probable WRKY transcription factor 72 isoform X2	D7SIE7	Uncharacterized protein	VIT_17s0000g05810
XM_002262668.4	gene5475	0.009053765	3.1715886039999996		ubiquitin-protein transferase activity [GO:0004842] transferase activity [GO:0016740]	protein ubiquitination [GO:0016567]	LOC100267170	PREDICTED: Vitis vinifera U-box domain-containing protein 26-like (LOC100267170)	XP_002262704.2	PREDICTED: U-box domain-containing protein 26-like	F6I0D6	RING-type E3 ubiquitin transferase	VIT_04s0044g01460
XM_002269402.4	gene2565	0.007382178	3.184898547		hydrolase activity, acting on carbon-nitrogen (but not peptide) bonds [GO:0016810]	nitrogen compound metabolic process [GO:0006807]	LOC100243086	PREDICTED: Vitis vinifera bifunctional nitrilase/nitrile hydratase NIT4B (LOC100243086)	XP_002269316.2	PREDICTED: bifunctional nitrilase/nitrile hydratase NIT4B, partial	D7U3V8	Uncharacterized protein	VIT_02s0033g00800
XM_002283542.4	gene26037	0.00863516	3.194202984				LOC100253721	PREDICTED: Vitis vinifera probable leucine-rich repeat receptor-like serine/threonine-protein kinase At3g14840 (LOC100253721)	XP_002283578.2	PREDICTED: probable leucine-rich repeat receptor-like serine/threonine-protein kinase At3g14840	F6H2L6	Uncharacterized protein	VIT_19s0014g00520
XM_010665785.2	gene2255	0.00970609	3.194931484				LOC100245473	PREDICTED: Vitis vinifera S-norcoclaurine synthase 1-like (LOC100245473)	XP_010664087.1	PREDICTED: S-norcoclaurine synthase 1-like	A5ARU7	Uncharacterized protein	VITISV_016336
XM_002285687.2	gene24289	0.004530385	3.264569781	extracellular region [GO:0005576]	peroxidase activity [GO:0004601] oxidoreductase activity [GO:0016491] heme binding [GO:0020037] metal ion binding [GO:0046872]	response to oxidative stress [GO:0006979] hydrogen peroxide catabolic process [GO:0042744] oxidation-reduction process [GO:0055114] cellular oxidant detoxification [GO:0098869]	LOC100257440	PREDICTED: Vitis vinifera cationic peroxidase 1 (LOC100257440)	XP_002285723.1	PREDICTED: cationic peroxidase 1	F6H0Z1	Peroxidase	VIT_18s0001g06850
XM_002266001.3	gene14976	0.007857849	3.274640608	membrane [GO:0016020] integral component of membrane [GO:0016021]	monooxygenase activity [GO:0004497] iron ion binding [GO:0005506] oxidoreductase activity [GO:0016491] oxidoreductase activity, acting on paired donors, with incorporation or reduction of molecular oxygen [GO:0016705] oxidoreductase activity, acting on paired donors, with incorporation or reduction of molecular oxygen, NAD(P)H as one donor, and incorporation of one atom of oxygen [GO:0016709] hem…	secondary metabolite biosynthetic process [GO:0044550] oxidation-reduction process [GO:0055114]	LOC100251539	PREDICTED: Vitis vinifera cytochrome P450 CYP73A100 (LOC100251539)	XP_002266037.1	PREDICTED: cytochrome P450 CYP73A100	F6I6P6	Uncharacterized protein	VIT_11s0078g00290
XM_003635359.2	gene28934	0.004530385	3.320444645		asparagine synthase (glutamine-hydrolyzing) activity [GO:0004066] protein homodimerization activity [GO:0042803]	asparagine biosynthetic process [GO:0006529]	LOC100853236	PREDICTED: Vitis vinifera stem-specific protein TSJT1-like (LOC100853236)	XP_003635407.1	PREDICTED: stem-specific protein TSJT1-like	D7TYY3	Uncharacterized protein	VIT_00s0561g00020
XM_010664609.2	gene22552	0.006423535	3.334107028				LOC104882242	PREDICTED: Vitis vinifera AAA-ATPase At2g46620-like (LOC104882242)	XP_010662911.1	PREDICTED: AAA-ATPase At2g46620-like	F6H749	Uncharacterized protein	VIT_16s0098g01260
XM_002265499.4	gene28557	0.005467296	3.390595587		endopeptidase inhibitor activity [GO:0004866] serine-type endopeptidase inhibitor activity [GO:0004867] alpha-amylase inhibitor activity [GO:0015066]	negative regulation of endopeptidase activity [GO:0010951] negative regulation of catalytic activity [GO:0043086]	LOC100242727	PREDICTED: Vitis vinifera kunitz trypsin inhibitor 2-like (LOC100242727)	XP_002265535.2	PREDICTED: kunitz trypsin inhibitor 2-like	F6HML9	Uncharacterized protein	VIT_00s0270g00120
XM_002275112.3	gene11990	0.007945774	3.407088672				LOC100244605	PREDICTED: Vitis vinifera myb-related protein Zm38 (LOC100244605)	XP_002275148.1	PREDICTED: myb-related protein Zm38	A5AXZ4	Uncharacterized protein	VITISV_034452
XM_002264263.3	gene1806	0.007945774	3.414402389				LOC100246145	PREDICTED: Vitis vinifera cellulose synthase-like protein G3 (LOC100246145)	XP_002264299.1	PREDICTED: cellulose synthase-like protein G3	A5B2S7	Uncharacterized protein	VITISV_005381
XM_002271764.4	gene11089	0.006462769	3.414973747				LOC100252758	PREDICTED: Vitis vinifera uncharacterized LOC100252758 (LOC100252758)	XP_002271800.1	PREDICTED: uncharacterized protein LOC100252758	F6HL39	Uncharacterized protein	VIT_08s0007g01090
NM_001281278.1	gene6047	0.003855603	3.4221248710000003	membrane [GO:0016020] integral component of membrane [GO:0016021]	transporter activity [GO:0005215] sugar:proton symporter activity [GO:0005351] glucose transmembrane transporter activity [GO:0005355] transmembrane transporter activity [GO:0022857]	hexose transmembrane transport [GO:0035428] glucose import [GO:0046323] transmembrane transport [GO:0055085] hydrogen ion transmembrane transport [GO:1902600] glucose transmembrane transport [GO:1904659]	HT5	Vitis vinifera hexose transporter (HT5)	NP_001268207.1	hexose transporter	Q3L7K6	Hexose transporter	HT5
XM_002280496.3	gene22895	0.00571651	3.4776752660000003	cytoplasm [GO:0005737]	glutathione transferase activity [GO:0004364]	glutathione metabolic process [GO:0006749] toxin catabolic process [GO:0009407]	LOC100242434	PREDICTED: Vitis vinifera probable glutathione S-transferase (LOC100242434)	XP_002280532.1	PREDICTED: probable glutathione S-transferase	F6GTS9	Uncharacterized protein	VIT_17s0000g02950
XM_003634016.3	gene22087	0.004530385	3.492928791				LOC100241164	PREDICTED: Vitis vinifera stilbene synthase 6-like (LOC100241164)	XP_003634064.1	PREDICTED: stilbene synthase 6-like	A5CBN6	Uncharacterized protein	VITISV_026018
XM_002263848.3	gene13179	0.00760875	3.521437034				LOC100264003	PREDICTED: Vitis vinifera stigma-specific STIG1-like protein 1 (LOC100264003)	XP_002263884.1	PREDICTED: stigma-specific STIG1-like protein 1	F6H7G6	Uncharacterized protein	VIT_10s0116g01090
XM_010653351.2	gene8068	0.006423535	3.52585423				LOC100261566	PREDICTED: Vitis vinifera E3 ubiquitin-protein ligase PUB24-like (LOC100261566)	XP_010651653.1	PREDICTED: E3 ubiquitin-protein ligase PUB24-like	A0A1W6GW30	RING-type E3 ubiquitin transferase	PUB24
XM_002264976.3	gene8964	0.006209906	3.52748286				LOC100253698	PREDICTED: Vitis vinifera ABC transporter C family member 4 (LOC100253698), transcript variant X1	XP_002265012.1	PREDICTED: ABC transporter C family member 4	F6HZ38	Uncharacterized protein	VIT_07s0005g00260
XM_019219693.1	gene6979	0.006991384	3.542965695				LOC100250774	PREDICTED: Vitis vinifera membrane-associated 30 kDa protein, chloroplastic (LOC100250774), transcript variant X2	XP_019075237.1	PREDICTED: membrane-associated 30 kDa protein, chloroplastic isoform X1	D7T2B3	Uncharacterized protein	VIT_05s0094g00150
XM_010649909.2	gene3938	0.006991384	3.559189611				LOC100251889	PREDICTED: Vitis vinifera anthocyanidin 3-O-glucosyltransferase 6 (LOC100251889)	XP_010648211.1	PREDICTED: anthocyanidin 3-O-glucosyltransferase 6	A5C434	Glycosyltransferase	VITISV_005101
XM_019221865.1	gene10590	0.009061518	3.65364776	nucleus [GO:0005634]	DNA binding [GO:0003677] DNA binding transcription factor activity [GO:0003700] sequence-specific DNA binding [GO:0043565]	transcription, DNA-templated [GO:0006351] regulation of transcription, DNA-templated [GO:0006355]	LOC109123048	PREDICTED: Vitis vinifera probable WRKY transcription factor 26 (LOC109123048)	XP_019077410.1	PREDICTED: probable WRKY transcription factor 26	F6GXS4	Uncharacterized protein	VIT_08s0058g00690
XM_002275302.4	gene1035	0.008120735	3.741205476	cytoplasm [GO:0005737]	glutathione transferase activity [GO:0004364]	glutathione metabolic process [GO:0006749] toxin catabolic process [GO:0009407]	LOC100263691	PREDICTED: Vitis vinifera glutathione S-transferase U10 (LOC100263691)	XP_002275338.2	PREDICTED: glutathione S-transferase U10	F6HPC0	Uncharacterized protein	VIT_01s0026g02400
XM_002264611.4	gene18976	0.004868735	3.772670078		ribonuclease activity [GO:0004540] chitin binding [GO:0008061]	response to virus [GO:0009615] systemic acquired resistance [GO:0009627] response to salt stress [GO:0009651] response to ethylene [GO:0009723] defense response to fungus, incompatible interaction [GO:0009817] defense response to bacterium [GO:0042742] defense response to fungus [GO:0050832] response to herbivore [GO:0080027] RNA phosphodiester bond hydrolysis [GO:0090501]	LOC100260476	PREDICTED: Vitis vinifera pathogenesis-related protein PR-4 (LOC100260476)	XP_002264647.1	PREDICTED: pathogenesis-related protein PR-4	F6HVL6	Uncharacterized protein	VIT_14s0081g00050
XM_002269388.4	gene892	0.008567338	3.774102066				LOC100262106	PREDICTED: Vitis vinifera IAA-amino acid hydrolase ILR1-like 4 (LOC100262106)	XP_002269424.2	PREDICTED: IAA-amino acid hydrolase ILR1-like 4	F6HPK0	Uncharacterized protein	VIT_01s0026g00820
XM_002283642.4	gene23426	0.006481231	3.841379329				LOC100257032	PREDICTED: Vitis vinifera uncharacterized LOC100257032 (LOC100257032)	XP_002283678.1	PREDICTED: uncharacterized protein LOC100257032
XM_002270090.4	gene2572	0.005467296	3.891529272		hydrolase activity, acting on carbon-nitrogen (but not peptide) bonds [GO:0016810]	nitrogen compound metabolic process [GO:0006807]	LOC100265384	PREDICTED: Vitis vinifera bifunctional nitrilase/nitrile hydratase NIT4B (LOC100265384)	XP_003631498.2	PREDICTED: bifunctional nitrilase/nitrile hydratase NIT4B	D7U3W2	Uncharacterized protein	VIT_02s0033g00870
XM_002274749.4	gene5671	0.004530385	3.892447093			defense response [GO:0006952] response to biotic stimulus [GO:0009607]	LOC100246525	PREDICTED: Vitis vinifera major allergen Pru av 1 (LOC100246525)	XP_002274785.1	PREDICTED: major allergen Pru av 1	D7SY74	Uncharacterized protein	VIT_05s0077g01530
XM_010656419.2	gene12365	0.009367439	3.904175514				LOC100258373	PREDICTED: Vitis vinifera pleiotropic drug resistance protein 1 (LOC100258373)	XP_010654721.1	PREDICTED: pleiotropic drug resistance protein 1	F6HX55	Uncharacterized protein	VIT_09s0002g05400
XM_002274812.3	gene28001	0.008834521	3.937942063		calcium ion binding [GO:0005509]		LOC100249330	PREDICTED: Vitis vinifera calmodulin-like protein 8 (LOC100249330), transcript variant X1	XP_002274848.1	PREDICTED: calmodulin-like protein 8	A5AK95	Uncharacterized protein	VIT_00s0179g00280
XM_002264761.4	gene25256	0.008148246	3.951758214	nucleus [GO:0005634]	DNA binding [GO:0003677] DNA binding transcription factor activity [GO:0003700]	transcription, DNA-templated [GO:0006351] regulation of transcription, DNA-templated [GO:0006355]	LOC100262406	PREDICTED: Vitis vinifera hypothetical protein (LOC100262406)	XP_002264797.2	PREDICTED: ethylene-responsive transcription factor ABR1	F6GY54	Uncharacterized protein	VIT_18s0072g00260
XM_002268053.4	gene23089	0.007382178	3.9829644930000003	intracellular membrane-bounded organelle [GO:0043231]	transferase activity [GO:0016740] transferase activity, transferring hexosyl groups [GO:0016758] quercetin 3-O-glucosyltransferase activity [GO:0080043] quercetin 7-O-glucosyltransferase activity [GO:0080044]	metabolic process [GO:0008152]	LOC100264439	PREDICTED: Vitis vinifera UDP-glycosyltransferase 89B2-like (LOC100264439)	XP_002268089.1	PREDICTED: UDP-glycosyltransferase 89B2-like	F6GTF4	Uncharacterized protein	VIT_17s0000g04750
XM_002278190.4	gene9965	0.004659881	3.999330788	nucleus [GO:0005634]	DNA binding [GO:0003677] DNA binding transcription factor activity [GO:0003700]	transcription, DNA-templated [GO:0006351] regulation of transcription, DNA-templated [GO:0006355]	LOC100264647	PREDICTED: Vitis vinifera ethylene-responsive transcription factor ERF110 (LOC100264647)	XP_002278226.1	PREDICTED: ethylene-responsive transcription factor ERF110	D7SW99	Uncharacterized protein	VIT_07s0031g01980
XM_010665277.2	gene22999	0.007794993	4.027884123				LOC104882340	PREDICTED: Vitis vinifera cytochrome P450 CYP736A12-like (LOC104882340)	XP_010663579.1	PREDICTED: cytochrome P450 CYP736A12-like	F6GTJ5	Uncharacterized protein	VIT_17s0000g03940
XM_002276236.3	gene3578	0.006916985	4.0286446410000005	extracellular region [GO:0005576]	growth factor activity [GO:0008083]	cell proliferation [GO:0008283] regulation of receptor activity [GO:0010469]	LOC100241199	PREDICTED: Vitis vinifera phytosulfokines (LOC100241199)	XP_002276272.1	PREDICTED: phytosulfokines	A5BE70	Uncharacterized protein	VIT_03s0088g00290
XM_002263845.4	gene22091	0.009061518	4.065849088		catalytic activity [GO:0003824] transferase activity [GO:0016740] transferase activity, transferring acyl groups [GO:0016746] transferase activity, transferring acyl groups other than amino-acyl groups [GO:0016747]	metabolic process [GO:0008152] biosynthetic process [GO:0009058]	LOC100261661	PREDICTED: Vitis vinifera stilbene synthase 1 (LOC100261661)	XP_002263881.1	PREDICTED: stilbene synthase 1	F6HP20	Uncharacterized protein	VIT_16s0100g01140
XM_002279337.4	gene14310	0.00970609	4.115515233				LOC100256072	PREDICTED: Vitis vinifera IQ domain-containing protein IQM1 (LOC100256072)	XP_002279373.1	PREDICTED: IQ domain-containing protein IQM1	D7TCN2	Uncharacterized protein	VIT_11s0016g01970
XM_002281312.4	gene25625	0.007027545	4.126870546	intracellular [GO:0005622]	catalytic activity [GO:0003824] FMN binding [GO:0010181] oxidoreductase activity [GO:0016491]	oxidation-reduction process [GO:0055114]	LOC100267062	PREDICTED: Vitis vinifera putative 12-oxophytodienoate reductase 11 (LOC100267062)	XP_002281348.1	PREDICTED: putative 12-oxophytodienoate reductase 11	F6I449	Uncharacterized protein	VIT_18s0041g02060
XM_002277644.3	gene10750	0.008371928	4.1316261		hydrolase activity [GO:0016787]	metabolic process [GO:0008152] catabolic process [GO:0009056]	LOC100244884	PREDICTED: Vitis vinifera probable carboxylesterase 6 (LOC100244884)	XP_002277680.1	PREDICTED: probable carboxylesterase 6	D7TQU0	Uncharacterized protein	VIT_08s0040g00960
XM_002282881.3	gene2044	0.009234724	4.176443812			response to salt stress [GO:0009651] defense response to fungus, incompatible interaction [GO:0009817]	LOC100263272	PREDICTED: Vitis vinifera protein P21 (LOC100263272)	XP_002282917.2	PREDICTED: protein P21	F6HUH2	Uncharacterized protein	VIT_02s0025g04340
XM_002283964.3	gene3135	0.005467296	4.197222595				LOC100250304	PREDICTED: Vitis vinifera isoflavone reductase-like protein (LOC100250304)	XP_002284000.1	PREDICTED: isoflavone reductase-like protein	A5AH06	Uncharacterized protein	VITISV_016670
XM_010656326.2	gene12200	0.009235554	4.219010245				LOC104880234	PREDICTED: Vitis vinifera uncharacterized LOC104880234 (LOC104880234)	XP_010654628.1	PREDICTED: uncharacterized protein LOC104880234	F6HYB1	Uncharacterized protein	VIT_09s0002g03700
NM_001281052.1	gene2691	0.00858554	4.224059068		monooxygenase activity [GO:0004497] iron ion binding [GO:0005506] (+)-abscisic acid 8'-hydroxylase activity [GO:0010295] oxidoreductase activity [GO:0016491] oxidoreductase activity, acting on paired donors, with incorporation or reduction of molecular oxygen [GO:0016705] heme binding [GO:0020037] metal ion binding [GO:0046872]	multicellular organism development [GO:0007275] abscisic acid metabolic process [GO:0009687] brassinosteroid homeostasis [GO:0010268] sterol metabolic process [GO:0016125] brassinosteroid biosynthetic process [GO:0016132] oxidation-reduction process [GO:0055114]	HYD2	Vitis vinifera hypodontia, autosomal recessive (2) (HYD2)	NP_001267981.1	hypodontia, autosomal recessive (2)	D7TFC7	ABA 8' hydroxylase 2	Hyd2
XM_002268744.4	gene2556	0.003855603	4.247424093				LOC100241359	PREDICTED: Vitis vinifera bifunctional nitrilase/nitrile hydratase NIT4B (LOC100241359), partial mRNA	XP_002268780.2	PREDICTED: bifunctional nitrilase/nitrile hydratase NIT4B, partial	F6I071	Uncharacterized protein	VIT_02s0033g00660
NM_001281244.1	gene7003	0.003855603	4.264322892		chitinase activity [GO:0004568] chitin binding [GO:0008061]	carbohydrate metabolic process [GO:0005975] chitin catabolic process [GO:0006032] cell wall macromolecule catabolic process [GO:0016998]	CHI4C	Vitis vinifera class IV chitinase (CHI4C)	NP_001268173.1	class IV chitinase precursor	Q7XB39	Class IV chitinase	Chi4C
XM_002263686.4	gene22095	0.007027545	4.410422463		catalytic activity [GO:0003824] transferase activity [GO:0016740] transferase activity, transferring acyl groups [GO:0016746] transferase activity, transferring acyl groups other than amino-acyl groups [GO:0016747]	metabolic process [GO:0008152] biosynthetic process [GO:0009058]	LOC100249839	PREDICTED: Vitis vinifera stilbene synthase 3 (LOC100249839)	XP_002263722.1	PREDICTED: stilbene synthase 3	F6HP17	Uncharacterized protein	VIT_16s0100g01170
XM_002271668.4	gene11907	0.004530385	4.519930823		lipase activity [GO:0016298] hydrolase activity, acting on ester bonds [GO:0016788]	lipid metabolic process [GO:0006629]	LOC100242873	PREDICTED: Vitis vinifera GDSL esterase/lipase 1 (LOC100242873)	XP_002271704.1	PREDICTED: GDSL esterase/lipase 1	D7TZL3	Uncharacterized protein	VIT_09s0002g00510
XM_010656413.2	gene12374	0.007027545	4.529735704	plasma membrane [GO:0005886] membrane [GO:0016020] integral component of membrane [GO:0016021]	nucleotide binding [GO:0000166] ATP binding [GO:0005524] ATPase activity [GO:0016887] ATPase activity, coupled to transmembrane movement of substances [GO:0042626]	transmembrane transport [GO:0055085]	LOC100241161	PREDICTED: Vitis vinifera pleiotropic drug resistance protein 1-like (LOC100241161)	XP_010654715.1	PREDICTED: pleiotropic drug resistance protein 1-like	F6HX68	Uncharacterized protein	VIT_09s0002g05590
XM_003634015.3	gene22094	0.006462769	4.564295819		catalytic activity [GO:0003824] transferase activity [GO:0016740] transferase activity, transferring acyl groups [GO:0016746] transferase activity, transferring acyl groups other than amino-acyl groups [GO:0016747]	metabolic process [GO:0008152] biosynthetic process [GO:0009058]	LOC100852886	PREDICTED: Vitis vinifera stilbene synthase 1 (LOC100852886)	XP_003634063.1	PREDICTED: stilbene synthase 1	F6HP18	Uncharacterized protein	VIT_16s0100g01160
XM_002278349.3	gene22067	0.004530385	4.58260661		catalytic activity [GO:0003824] transferase activity [GO:0016740] transferase activity, transferring acyl groups [GO:0016746] transferase activity, transferring acyl groups other than amino-acyl groups [GO:0016747]	metabolic process [GO:0008152] biosynthetic process [GO:0009058]	LOC100245181	PREDICTED: Vitis vinifera stilbene synthase 5 (LOC100245181), transcript variant X1	XP_002278385.1	PREDICTED: stilbene synthase 3 isoform X1	D7TMT8	Uncharacterized protein	VIT_16s0100g00770
XM_002285639.4	gene7261	0.008371928	4.584912243				LOC100246695	PREDICTED: Vitis vinifera dirigent protein 22 (LOC100246695)	XP_002285675.1	PREDICTED: dirigent protein 22	F6GUI8	Dirigent protein	VIT_06s0004g01010
XM_002278447.4	gene22064	0.004530385	4.647745802		catalytic activity [GO:0003824] transferase activity [GO:0016740] transferase activity, transferring acyl groups [GO:0016746] transferase activity, transferring acyl groups other than amino-acyl groups [GO:0016747]	metabolic process [GO:0008152] biosynthetic process [GO:0009058]	LOC100262321	PREDICTED: Vitis vinifera stilbene synthase 2 (LOC100262321)	XP_002278483.1	PREDICTED: stilbene synthase 2	F6HP49	Uncharacterized protein	VIT_16s0100g00750
XM_002285051.3	gene14621	0.00759088	4.660330681				LOC100244070	PREDICTED: Vitis vinifera metallothiol transferase FosB (LOC100244070)	XP_002285087.1	PREDICTED: uncharacterized protein LOC100244070	A5BHH5	Uncharacterized protein	VIT_11s0016g05010
XM_010656416.2	gene12370	0.004530385	4.664644795	plasma membrane [GO:0005886] membrane [GO:0016020] integral component of membrane [GO:0016021]	nucleotide binding [GO:0000166] ATP binding [GO:0005524] ATPase activity [GO:0016887] ATPase activity, coupled to transmembrane movement of substances [GO:0042626]	transmembrane transport [GO:0055085]	LOC100251490	PREDICTED: Vitis vinifera pleiotropic drug resistance protein 1 (LOC100251490)	XP_010654718.1	PREDICTED: pleiotropic drug resistance protein 1	F6HX64	Uncharacterized protein	VIT_09s0002g05530
XM_003631355.3	gene1800	0.004368474	4.67256616				LOC100262236	PREDICTED: Vitis vinifera cellulose synthase-like protein G3 (LOC100262236)	XP_003631403.2	PREDICTED: cellulose synthase-like protein G3	F6HU42	Uncharacterized protein	VIT_02s0025g01900
XM_002268145.4	gene21395	0.007027545	4.675476989	cytoplasm [GO:0005737]	catalytic activity [GO:0003824] lyase activity [GO:0016829] ammonia-lyase activity [GO:0016841] phenylalanine ammonia-lyase activity [GO:0045548]	L-phenylalanine catabolic process [GO:0006559] phenylpropanoid metabolic process [GO:0009698] cinnamic acid biosynthetic process [GO:0009800]	LOC100251137	PREDICTED: Vitis vinifera phenylalanine ammonia-lyase (LOC100251137), transcript variant X2	XP_002268181.1	PREDICTED: phenylalanine ammonia-lyase	F6HEB3	Phenylalanine ammonia-lyase	VIT_16s0039g01130
XM_010657391.2	gene13669	0.003855603	4.721105663				LOC104880522	PREDICTED: Vitis vinifera uncharacterized LOC104880522 (LOC104880522)	XP_010655693.1	PREDICTED: uncharacterized protein LOC104880522	F6HLU3	Uncharacterized protein	VIT_10s0003g04080
XM_003634025.3	gene22073	0.006209906	4.765651882	cytoplasm [GO:0005737]	catalytic activity [GO:0003824] transferase activity [GO:0016740] transferase activity, transferring acyl groups [GO:0016746] transferase activity, transferring acyl groups other than amino-acyl groups [GO:0016747] trihydroxystilbene synthase activity [GO:0050350]	defense response [GO:0006952] metabolic process [GO:0008152] biosynthetic process [GO:0009058]	LOC100853675	PREDICTED: Vitis vinifera stilbene synthase 4 (LOC100853675)	XP_003634073.1	PREDICTED: stilbene synthase 4	F6HP39	Uncharacterized protein	VIT_16s0100g00900
XM_002280640.4	gene22893	0.006304364	4.7944621	cytoplasm [GO:0005737]	glutathione transferase activity [GO:0004364]	glutathione metabolic process [GO:0006749] toxin catabolic process [GO:0009407]	LOC100264717	PREDICTED: Vitis vinifera probable glutathione S-transferase (LOC100264717)	XP_002280676.1	PREDICTED: probable glutathione S-transferase	F6GTT0	Uncharacterized protein	VIT_17s0000g02930
XM_002276514.4	gene14886	0.007303904	4.800500849		transferase activity, transferring acyl groups other than amino-acyl groups [GO:0016747]		LOC100258760	PREDICTED: Vitis vinifera spermidine hydroxycinnamoyl transferase-like (LOC100258760)	XP_002276550.1	PREDICTED: spermidine hydroxycinnamoyl transferase-like	F6HYK9	Uncharacterized protein	VIT_11s0037g00570
XM_010664197.2	gene22090	0.005467296	4.806174522		catalytic activity [GO:0003824] transferase activity [GO:0016740] transferase activity, transferring acyl groups [GO:0016746] transferase activity, transferring acyl groups other than amino-acyl groups [GO:0016747]	metabolic process [GO:0008152] biosynthetic process [GO:0009058]	LOC104877274	PREDICTED: Vitis vinifera stilbene synthase 1 (LOC104877274)	NP_001267939.1	stilbene synthase 1	H2E8S4	Resveratrol synthase	RS2
XM_019216920.1	gene26936	0.009589562	4.811639712	cytoplasm [GO:0005737]	glutathione transferase activity [GO:0004364]	glutathione metabolic process [GO:0006749] toxin catabolic process [GO:0009407]	LOC104877654	PREDICTED: Vitis vinifera probable glutathione S-transferase parC (LOC104877654), transcript variant X1	XP_019072465.1	PREDICTED: probable glutathione S-transferase parC	F6I524	Uncharacterized protein	VIT_19s0015g02890
XM_002269350.4	gene22069	0.006793544	4.908625168		catalytic activity [GO:0003824] transferase activity [GO:0016740] transferase activity, transferring acyl groups [GO:0016746] transferase activity, transferring acyl groups other than amino-acyl groups [GO:0016747]	metabolic process [GO:0008152] biosynthetic process [GO:0009058]	LOC100264173	PREDICTED: Vitis vinifera stilbene synthase 5-like (LOC100264173)	XP_002269386.2	PREDICTED: stilbene synthase 5-like	F6HP45	Uncharacterized protein	VIT_16s0100g00830
XM_002272316.4	gene5354	0.003855603	4.9150145169999995		monooxygenase activity [GO:0004497] FAD binding [GO:0071949]	secondary metabolite biosynthetic process [GO:0044550] oxidation-reduction process [GO:0055114]	LOC100266095	PREDICTED: Vitis vinifera FAD-dependent urate hydroxylase (LOC100266095)	XP_002272352.2	PREDICTED: uncharacterized protein LOC100266095	D7U453	Uncharacterized protein	VIT_04s0044g00270
XM_019218287.1	gene3943	0.006423535	4.941736904				LOC100262128	PREDICTED: Vitis vinifera anthocyanidin 3-O-glucosyltransferase 6-like (LOC100262128)	XP_019073832.1	PREDICTED: anthocyanidin 3-O-glucosyltransferase 6-like	A5C434	Glycosyltransferase	VITISV_005101
XM_019220619.1	gene7928	0.007526654	5.034498089				LOC100257116	PREDICTED: Vitis vinifera UDP-glycosyltransferase 87A1-like (LOC100257116), transcript variant X1	XP_002278049.2	PREDICTED: UDP-glycosyltransferase 87A1	F6GUL4	Uncharacterized protein	VIT_06s0004g07240
NM_001281005.1	gene22098	0.003855603	5.094738119	cytoplasm [GO:0005737]	catalytic activity [GO:0003824] transferase activity [GO:0016740] transferase activity, transferring acyl groups [GO:0016746] transferase activity, transferring acyl groups other than amino-acyl groups [GO:0016747] trihydroxystilbene synthase activity [GO:0050350]	defense response [GO:0006952] metabolic process [GO:0008152] biosynthetic process [GO:0009058]	STS	Vitis vinifera stilbene synthase (STS)	NP_001267934.1	stilbene synthase 6	F6HP15	Uncharacterized protein	VIT_16s0100g01200
XM_010653778.2	gene8864	0.009061518	5.126078207				LOC104879770	PREDICTED: Vitis vinifera nucleosome assembly protein 1 1 (LOC104879770)	XP_010652080.1	PREDICTED: nucleosome assembly protein 1 1	F6HQ28	Uncharacterized protein	VIT_07s0104g01130
XM_002268220.4	gene21396	0.008854561	5.150771597	cytoplasm [GO:0005737]	catalytic activity [GO:0003824] lyase activity [GO:0016829] ammonia-lyase activity [GO:0016841] phenylalanine ammonia-lyase activity [GO:0045548]	L-phenylalanine catabolic process [GO:0006559] phenylpropanoid metabolic process [GO:0009698] cinnamic acid biosynthetic process [GO:0009800]	LOC100245997	PREDICTED: Vitis vinifera phenylalanine ammonia-lyase (LOC100245997)	XP_002268256.1	PREDICTED: phenylalanine ammonia-lyase	F6HEB5	Phenylalanine ammonia-lyase	VIT_16s0039g01170
NM_001281027.1	gene5675	0.004530385	5.209077117			defense response [GO:0006952] response to biotic stimulus [GO:0009607]	PR10.3	Vitis vinifera pathogenesis-related protein 10.3 (PR10.3)	NP_001267956.1	uncharacterized protein LOC100267074	B7SL50	Pathogenesis-related protein 10.3	PR10.3
XM_002264771.4	gene10481	0.003855603	5.213325751				LOC100264239	PREDICTED: Vitis vinifera flavonol synthase/flavanone 3-hydroxylase (LOC100264239)	XP_002264807.1	PREDICTED: flavonol synthase/flavanone 3-hydroxylase	F6H6T4	Uncharacterized protein	VIT_08s0105g00380
XM_003634018.3	gene22084	0.003855603	5.22851302		catalytic activity [GO:0003824] transferase activity [GO:0016740] transferase activity, transferring acyl groups [GO:0016746] transferase activity, transferring acyl groups other than amino-acyl groups [GO:0016747]	metabolic process [GO:0008152] biosynthetic process [GO:0009058]	LOC100253166	PREDICTED: Vitis vinifera stilbene synthase 1 (LOC100253166)	XP_003634066.1	PREDICTED: stilbene synthase 1	F6HP25	Uncharacterized protein	VIT_16s0100g01070
NM_001281116.1	gene14108	0.009061518	5.267628548999999		catechol oxidase activity [GO:0004097] oxidoreductase activity [GO:0016491] metal ion binding [GO:0046872]	metabolic process [GO:0008152] pigment biosynthetic process [GO:0046148] oxidation-reduction process [GO:0055114]	PPO	Vitis vinifera polyphenol oxidase (PPO)	NP_001268045.1	polyphenol oxidase, chloroplastic	P93622	Polyphenol oxidase
XM_010645789.2	gene26055	0.006209906	5.352930611				LOC100260595	PREDICTED: Vitis vinifera probable LRR receptor-like serine/threonine-protein kinase At1g53440 (LOC100260595), transcript variant X1	XP_010644091.1	PREDICTED: probable LRR receptor-like serine/threonine-protein kinase At1g53440 isoform X1	F6H1V3	Uncharacterized protein	VIT_19s0014g00830
NM_001281248.1	gene27015	0.004530385	5.384566017		transferase activity [GO:0016740]		GST1	Vitis vinifera glutathione S-transferase (GST1)	NP_001268177.1	glutathione S-transferase	Q6YEY5	Glutathione S-transferase	GST1
XM_003635637.3	gene29340	0.006793544	5.394487338999999		catalytic activity [GO:0003824]		LOC100855356	PREDICTED: Vitis vinifera phenylalanine ammonia-lyase (LOC100855356)	XP_003635685.1	PREDICTED: phenylalanine ammonia-lyase	F6I2I6	Uncharacterized protein	VIT_00s2849g00010
XM_003633938.3	gene21399	0.004530385	5.403778685	cytoplasm [GO:0005737]	catalytic activity [GO:0003824] lyase activity [GO:0016829] ammonia-lyase activity [GO:0016841] phenylalanine ammonia-lyase activity [GO:0045548]	L-phenylalanine catabolic process [GO:0006559] phenylpropanoid metabolic process [GO:0009698] cinnamic acid biosynthetic process [GO:0009800]	LOC100240904	PREDICTED: Vitis vinifera phenylalanine ammonia-lyase-like (LOC100240904)	XP_003633986.1	PREDICTED: phenylalanine ammonia-lyase-like	F6HEB8	Phenylalanine ammonia-lyase	VIT_16s0039g01240
XM_003634027.3	gene22070	0.004530385	5.40767203		catalytic activity [GO:0003824] transferase activity [GO:0016740] transferase activity, transferring acyl groups [GO:0016746] transferase activity, transferring acyl groups other than amino-acyl groups [GO:0016747]	metabolic process [GO:0008152] biosynthetic process [GO:0009058]	LOC100853745	PREDICTED: Vitis vinifera stilbene synthase 4-like (LOC100853745)	XP_003634075.1	PREDICTED: stilbene synthase 4-like	F6HP43	Uncharacterized protein	VIT_16s0100g00850
XR_077533.4	gene21393	0.007382178	5.465202579				GVVPAL2	PREDICTED: Vitis vinifera phenylalanine ammonia-lyase pseudogene (GVVPAL2), misc_RNA	XP_003633987.1	PREDICTED: phenylalanine ammonia-lyase-like	F6HEB1	Phenylalanine ammonia-lyase	VIT_16s0039g01110
XM_010661810.2	gene19034	0.00760875	5.5822277929999995	nucleus [GO:0005634]	DNA binding [GO:0003677] DNA binding transcription factor activity [GO:0003700]	transcription, DNA-templated [GO:0006351] regulation of transcription, DNA-templated [GO:0006355]	LOC104877303	PREDICTED: Vitis vinifera ethylene-responsive transcription factor 1B (LOC104877303)	XP_010660112.1	PREDICTED: ethylene-responsive transcription factor 1B	F6HVH5	Uncharacterized protein	VIT_14s0081g00730
XM_010662336.2	gene19587	0.009378638	5.590073769				LOC104881637	PREDICTED: Vitis vinifera uncharacterized LOC104881637 (LOC104881637)	XP_010660638.1	PREDICTED: uncharacterized protein LOC104881637	F6H407	Uncharacterized protein	VIT_14s0068g00650
XM_003634699.3	gene26915	0.007382178	5.626891009				LOC100853047	PREDICTED: Vitis vinifera probable glutathione S-transferase parC (LOC100853047)	XP_003634747.1	PREDICTED: probable glutathione S-transferase parC	F6I510	Uncharacterized protein	VIT_19s0015g02610
XM_002274384.4	gene7925	0.007866645	5.649371981				LOC100251984	PREDICTED: Vitis vinifera UDP-glycosyltransferase 87A1 (LOC100251984)	XP_002274420.2	PREDICTED: UDP-glycosyltransferase 87A1	D7SJR4	Uncharacterized protein	VIT_06s0004g07230
XM_002264789.4	gene26926	0.004868735	5.658215816	cytoplasm [GO:0005737]	glutathione transferase activity [GO:0004364]	glutathione metabolic process [GO:0006749] toxin catabolic process [GO:0009407]	LOC100261799	PREDICTED: Vitis vinifera probable glutathione S-transferase parC (LOC100261799)	XP_002264825.1	PREDICTED: probable glutathione S-transferase parC	F6I515	Uncharacterized protein	VIT_19s0015g02730
XM_002276929.2	gene21200	0.003855603	5.662688965		catalytic activity [GO:0003824] 3-methyl-2-oxobutanoate hydroxymethyltransferase activity [GO:0003864] transferase activity [GO:0016740]	pantothenate biosynthetic process [GO:0015940]	LOC100251716	PREDICTED: Vitis vinifera 3-methyl-2-oxobutanoate hydroxymethyltransferase 1, mitochondrial (LOC100251716)	XP_002276965.1	PREDICTED: 3-methyl-2-oxobutanoate hydroxymethyltransferase 1, mitochondrial	F6I650	3-methyl-2-oxobutanoate hydroxymethyltransferase	VIT_15s0046g02170
XM_002284880.4	gene24582	0.004530385	5.66780029		transferase activity, transferring acyl groups other than amino-acyl groups [GO:0016747]		LOC100260914	PREDICTED: Vitis vinifera uncharacterized acetyltransferase At3g50280-like (LOC100260914)	XP_002284916.2	PREDICTED: uncharacterized acetyltransferase At3g50280-like	F6H1B0	Uncharacterized protein	VIT_18s0001g10180
XM_002269280.4	gene2563	0.003855603	5.701356122				LOC100253338	PREDICTED: Vitis vinifera bifunctional nitrilase/nitrile hydratase NIT4B (LOC100253338), partial mRNA	XP_002269316.2	PREDICTED: bifunctional nitrilase/nitrile hydratase NIT4B, partial	F6I076	Uncharacterized protein	VIT_02s0033g00770
NM_001280967.1	gene5632	0.006473316	5.771905765	anchored component of plasma membrane [GO:0046658]	hydrolase activity, hydrolyzing O-glycosyl compounds [GO:0004553] hydrolase activity [GO:0016787] hydrolase activity, acting on glycosyl bonds [GO:0016798] polysaccharide binding [GO:0030247]	carbohydrate metabolic process [GO:0005975] metabolic process [GO:0008152]	LOC100232986	Vitis vinifera class I beta-1,3-glucanase (LOC100232986)	NP_001267896.2	class I beta-1,3-glucanase precursor	Q00NV3	Class I beta-1,3-glucanase
XM_002284904.4	gene3257	0.006462769	5.8259612039999995		oxidoreductase activity [GO:0016491] metal ion binding [GO:0046872]	oxidation-reduction process [GO:0055114]	LOC100248570	PREDICTED: Vitis vinifera protein DOWNY MILDEW RESISTANCE 6 (LOC100248570)	XP_002284940.1	PREDICTED: protein DOWNY MILDEW RESISTANCE 6	D7TPQ5	Uncharacterized protein	VIT_03s0063g01210
XM_002264861.3	gene8514	0.003855603	5.8404764810000005	membrane [GO:0016020] integral component of membrane [GO:0016021]	iron ion binding [GO:0005506] oxidoreductase activity, acting on paired donors, with incorporation or reduction of molecular oxygen [GO:0016705] heme binding [GO:0020037]	oxidation-reduction process [GO:0055114]	LOC100261934	PREDICTED: Vitis vinifera cytochrome P450 94A1-like (LOC100261934)	XP_002264897.1	PREDICTED: cytochrome P450 94C1	A5BDK3	Uncharacterized protein	VITISV_011074
XM_002266772.3	gene18322	0.00863516	5.959246083				LOC100261705	PREDICTED: Vitis vinifera (-)-alpha-terpineol synthase (LOC100261705)	XP_002266808.1	PREDICTED: (-)-alpha-terpineol synthase	F6I5S6	Uncharacterized protein	VIT_13s0067g03700
XM_002274581.3	gene5673	0.007382178	6.051589506			defense response [GO:0006952] response to biotic stimulus [GO:0009607]	LOC100256795	PREDICTED: Vitis vinifera pathogenesis-related protein 10.3-like (LOC100256795)	XP_002274617.1	PREDICTED: major allergen Pru av 1	D7SY75	Uncharacterized protein	VIT_05s0077g01550
XM_003634026.3	gene22072	0.004868735	6.05214948		catalytic activity [GO:0003824] transferase activity [GO:0016740] transferase activity, transferring acyl groups [GO:0016746] transferase activity, transferring acyl groups other than amino-acyl groups [GO:0016747]	metabolic process [GO:0008152] biosynthetic process [GO:0009058]	LOC100853708	PREDICTED: Vitis vinifera stilbene synthase 4-like (LOC100853708)	XP_003634074.1	PREDICTED: stilbene synthase 4-like	F6HP40	Uncharacterized protein	VIT_16s0100g00880
XM_002267417.3	gene18328	0.006473316	6.065400883		magnesium ion binding [GO:0000287] terpene synthase activity [GO:0010333] lyase activity [GO:0016829] metal ion binding [GO:0046872]	metabolic process [GO:0008152]	LOC100266981	PREDICTED: Vitis vinifera (-)-alpha-terpineol synthase (LOC100266981)	XP_002267453.1	PREDICTED: (-)-alpha-terpineol synthase	F6I5T0	Uncharacterized protein	VIT_13s0019g00060
XR_786802.2	gene13944	0.005467296	6.083414571				LOC100254492	PREDICTED: Vitis vinifera stilbene synthase 2-like (LOC100254492), misc_RNA	XP_002271371.1	PREDICTED: stilbene synthase 2	F6HIS2	Uncharacterized protein	VIT_10s0042g00920
XM_019225478.1	gene20561	0.00985176	6.088989051	membrane [GO:0016020] integral component of membrane [GO:0016021]			LOC100242687	PREDICTED: Vitis vinifera uncharacterized LOC100242687 (LOC100242687)	XP_002270460.2	PREDICTED: uncharacterized protein LOC100264971	D7SM08	Uncharacterized protein	VIT_15s0021g01260
XM_003634021.3	gene22079	0.006793544	6.089585533999999		catalytic activity [GO:0003824] transferase activity [GO:0016740] transferase activity, transferring acyl groups [GO:0016746] transferase activity, transferring acyl groups other than amino-acyl groups [GO:0016747]	metabolic process [GO:0008152] biosynthetic process [GO:0009058]	LOC100254045	PREDICTED: Vitis vinifera stilbene synthase 4-like (LOC100254045)	XP_003634069.1	PREDICTED: stilbene synthase 4-like	F6HP30	Uncharacterized protein	VIT_16s0100g01000
XR_077972.4	gene22071	0.006481231	6.097182139				LOC100260554	PREDICTED: Vitis vinifera stilbene synthase 4-like (LOC100260554), misc_RNA	XP_003634070.1	PREDICTED: stilbene synthase 4-like	A5BHV3	Uncharacterized protein	VITISV_020801
XM_002274499.4	gene5674	0.004530385	6.131323361000001			defense response [GO:0006952] response to biotic stimulus [GO:0009607]	LOC100261887	PREDICTED: Vitis vinifera pathogenesis-related protein 10.3-like (LOC100261887)	XP_002274535.1	PREDICTED: major allergen Pru av 1	D7SY76	Uncharacterized protein	VIT_05s0077g01560
XM_002284881.4	gene3264	0.009061518	6.145050532999999		oxidoreductase activity [GO:0016491] metal ion binding [GO:0046872]	oxidation-reduction process [GO:0055114]	LOC100263992	PREDICTED: Vitis vinifera protein DMR6-LIKE OXYGENASE 2 (LOC100263992)	XP_002284917.1	PREDICTED: protein DMR6-LIKE OXYGENASE 2	D7TPR3	Uncharacterized protein	VIT_03s0063g01290
XM_003634019.3	gene22081	0.004530385	6.207365153		catalytic activity [GO:0003824] transferase activity [GO:0016740] transferase activity, transferring acyl groups [GO:0016746] transferase activity, transferring acyl groups other than amino-acyl groups [GO:0016747]	metabolic process [GO:0008152] biosynthetic process [GO:0009058]	LOC100259991	PREDICTED: Vitis vinifera stilbene synthase 4-like (LOC100259991)	XP_003634067.1	PREDICTED: stilbene synthase 4-like	F6HP28	Uncharacterized protein	VIT_16s0100g01020
XM_002274273.4	gene5676	0.007884537	6.245511255			defense response [GO:0006952] response to biotic stimulus [GO:0009607]	LOC100244758	PREDICTED: Vitis vinifera major allergen Pru ar 1-like (LOC100244758)	XP_002274309.1	PREDICTED: major allergen Pru av 1	F6H6U6	Uncharacterized protein	VIT_05s0077g01570
XM_002274670.4	gene5672	0.006481231	6.375951082			defense response [GO:0006952] response to biotic stimulus [GO:0009607]	LOC100251668	PREDICTED: Vitis vinifera major allergen Pru av 1-like (LOC100251668)	XP_002274706.1	PREDICTED: major allergen Pru av 1-like	F6H6U5	Uncharacterized protein	VIT_05s0077g01540
XM_002263771.3	gene22092	0.008170446	6.5513609310000005		catalytic activity [GO:0003824] transferase activity [GO:0016740] transferase activity, transferring acyl groups [GO:0016746] transferase activity, transferring acyl groups other than amino-acyl groups [GO:0016747]	metabolic process [GO:0008152] biosynthetic process [GO:0009058]	LOC100266849	PREDICTED: Vitis vinifera stilbene synthase 6 (LOC100266849)	XP_002263807.1	PREDICTED: stilbene synthase 6	F6HP19	Uncharacterized protein	VIT_16s0100g01150
XM_002285642.3	gene7258	0.006473316	6.582965987				LOC100258684	PREDICTED: Vitis vinifera dirigent protein 7 (LOC100258684)	XP_002285678.1	PREDICTED: dirigent protein 7	F6GUI8	Dirigent protein	VIT_06s0004g01010
XM_003634028.3	gene22068	0.003855603	6.679418641		catalytic activity [GO:0003824] transferase activity [GO:0016740] transferase activity, transferring acyl groups [GO:0016746] transferase activity, transferring acyl groups other than amino-acyl groups [GO:0016747]	metabolic process [GO:0008152] biosynthetic process [GO:0009058]	LOC100853820	PREDICTED: Vitis vinifera stilbene synthase 4-like (LOC100853820), transcript variant X1	XP_003634076.1	PREDICTED: stilbene synthase 4 isoform X1	F6HP44	Uncharacterized protein	VIT_16s0100g00840
XM_002264354.4	gene9262	0.004530385	6.762159623	nucleus [GO:0005634]	DNA binding [GO:0003677] DNA binding transcription factor activity [GO:0003700]	transcription, DNA-templated [GO:0006351] regulation of transcription, DNA-templated [GO:0006355]	LOC100258333	PREDICTED: Vitis vinifera ethylene-responsive transcription factor ERF098 (LOC100258333)	XP_002264390.2	PREDICTED: ethylene-responsive transcription factor ERF098	A5B7V7	Uncharacterized protein	VITISV_001296
XM_010664198.2	gene22088	0.007945774	6.828192554		catalytic activity [GO:0003824] transferase activity [GO:0016740] transferase activity, transferring acyl groups [GO:0016746] transferase activity, transferring acyl groups other than amino-acyl groups [GO:0016747]	metabolic process [GO:0008152] biosynthetic process [GO:0009058]	LOC100246283	PREDICTED: Vitis vinifera stilbene synthase 5 (LOC100246283)	XP_010662500.1	PREDICTED: stilbene synthase 5	F6HP22	Uncharacterized protein	VIT_16s0100g01120
XM_010652384.2	gene7002	0.009776521	6.885200928				LOC100268106	PREDICTED: Vitis vinifera endochitinase A (LOC100268106), transcript variant X1	XP_010650686.1	PREDICTED: endochitinase A isoform X1	D7T2C8	Uncharacterized protein	VIT_05s0094g00350
XR_077707.4	gene13945	0.008889972	7.091213934				LOC100249387	PREDICTED: Vitis vinifera stilbene synthase 2-like (LOC100249387), misc_RNA	XP_002271371.1	PREDICTED: stilbene synthase 2	F6HIS2	Uncharacterized protein	VIT_10s0042g00920
XM_002274745.4	gene25871	0.00863516	7.6606041629999995		magnesium ion binding [GO:0000287] terpene synthase activity [GO:0010333] lyase activity [GO:0016829] metal ion binding [GO:0046872]	metabolic process [GO:0008152]	LOC100260112	PREDICTED: Vitis vinifera valencene synthase-like (LOC100260112)	XP_002274781.1	PREDICTED: valencene synthase	A5AQH7	Uncharacterized protein	VIT_18s0001g04870
XM_002273779.4	gene5685	0.003069851	7.754556484			defense response [GO:0006952] response to biotic stimulus [GO:0009607]	PR10.8	PREDICTED: Vitis vinifera pathogenesis-related protein 10.8 (PR10.8)	XP_002273815.2	PREDICTED: pathogenesis-related protein STH-2	A5C109	Uncharacterized protein	VIT_05s0077g01690
XM_002269059.4	gene28413	0.006793544	8.165316783	extracellular region [GO:0005576]			LOC100245245	PREDICTED: Vitis vinifera expansin-like B1 (LOC100245245)	XP_002269095.2	PREDICTED: expansin-like B1	D7TG86	Uncharacterized protein	VIT_00s0309g00090
XM_019219764.1	gene6364	0.005475569	8.602585442				LOC100242555	PREDICTED: Vitis vinifera uncharacterized LOC100242555 (LOC100242555), transcript variant X1	XP_019075309.1	PREDICTED: uncharacterized protein LOC100242555 isoform X1	F6H8S0	Uncharacterized protein	VIT_05s0049g01620
XM_002272093.4	gene13948	0.009589562	9.043703343999999		catalytic activity [GO:0003824] transferase activity [GO:0016740] transferase activity, transferring acyl groups [GO:0016746] transferase activity, transferring acyl groups other than amino-acyl groups [GO:0016747]	metabolic process [GO:0008152] biosynthetic process [GO:0009058]	LOC100240862	PREDICTED: Vitis vinifera stilbene synthase 2 (LOC100240862)	XP_002272129.2	PREDICTED: stilbene synthase 2	F6HIS3	Uncharacterized protein	VIT_10s0042g00930
XM_010648263.1	gene29175	0.008443421	9.690155825				LOC104878233	PREDICTED: Vitis vinifera dnaJ homolog subfamily B member 5-like (LOC104878233)	XP_010646565.1	PREDICTED: dnaJ homolog subfamily B member 5-like	F6H6F9	Uncharacterized protein	VIT_16s0050g02590
XM_002278051.4	gene7926	0.008148246	9.835853197	intracellular membrane-bounded organelle [GO:0043231]	transferase activity [GO:0016740] transferase activity, transferring hexosyl groups [GO:0016758] quercetin 3-O-glucosyltransferase activity [GO:0080043] quercetin 7-O-glucosyltransferase activity [GO:0080044]	metabolic process [GO:0008152]	LOC100262142	PREDICTED: Vitis vinifera UDP-glycosyltransferase 87A1 (LOC100262142)	XP_002278087.2	PREDICTED: UDP-glycosyltransferase 87A1	F6GUL4	Uncharacterized protein	VIT_06s0004g07240
XM_010657397.2	gene13685	0.007526654	9.907873334				LOC100266935	PREDICTED: Vitis vinifera tyrosine/DOPA decarboxylase 5 (LOC100266935)	XP_010655699.1	PREDICTED: tyrosine/DOPA decarboxylase 5	A5BEX5	Uncharacterized protein	VITISV_003983
Down-regulated genes
Coluna1	Coluna2	Coluna3	Coluna4	Coluna5	Coluna6	Coluna7	Coluna8	Coluna9	Coluna10	Coluna11	Coluna12	Coluna13	Coluna14
XM_002281538.4	gene15951	0.009897782	-1.128994835	extracellular region [GO:0005576] cell wall [GO:0005618] apoplast [GO:0048046]	hydrolase activity, hydrolyzing O-glycosyl compounds [GO:0004553] transferase activity [GO:0016740] xyloglucan:xyloglucosyl transferase activity [GO:0016762] hydrolase activity [GO:0016787] hydrolase activity, acting on glycosyl bonds [GO:0016798]	carbohydrate metabolic process [GO:0005975] cellular glucan metabolic process [GO:0006073] metabolic process [GO:0008152] xyloglucan metabolic process [GO:0010411] cell wall biogenesis [GO:0042546] cell wall organization [GO:0071555]	LOC100248328	PREDICTED: Vitis vinifera xyloglucan endotransglucosylase/hydrolase protein 9 (LOC100248328)	XP_002281574.1	PREDICTED: xyloglucan endotransglucosylase/hydrolase protein 9	A5BHG3	Xyloglucan endotransglucosylase/hydrolase	VIT_12s0134g00160
XM_002262724.4	gene5298	0.009061518	-1.151477681				LOC100254073	PREDICTED: Vitis vinifera uncharacterized LOC100254073 (LOC100254073)	XP_002262760.2	PREDICTED: uncharacterized protein LOC100254073	F6GWK1	Uncharacterized protein	VIT_04s0023g03880
XR_002031036.1	gene13282	0.008371928	-1.198113123				LOC100260521	PREDICTED: Vitis vinifera auxin-repressed 12.5 kDa protein (LOC100260521), transcript variant X2, misc_RNA	XP_002279836.1	PREDICTED: auxin-repressed 12.5 kDa protein isoform X1	A5BEH3	Auxin-repressed protein	ARP1
XM_002273165.4	gene20247	0.00970609	-1.198449877	chloroplast [GO:0009507] photosystem I [GO:0009522] photosystem II [GO:0009523] chloroplast thylakoid membrane [GO:0009535] plastid [GO:0009536] thylakoid [GO:0009579] chloroplast envelope [GO:0009941] plastoglobule [GO:0010287] membrane [GO:0016020] integral component of membrane [GO:0016021]	chlorophyll binding [GO:0016168] pigment binding [GO:0031409]	response to light stimulus [GO:0009416] photosynthesis, light harvesting [GO:0009765] photosynthesis, light harvesting in photosystem I [GO:0009768] photosynthesis [GO:0015979] protein-chromophore linkage [GO:0018298]	LOC100232927	PREDICTED: Vitis vinifera photosystem I chlorophyll a/b-binding protein 3-1, chloroplastic (LOC100232927)	XP_002273201.1	PREDICTED: photosystem I chlorophyll a/b-binding protein 3-1, chloroplastic	F6I5I9	Chlorophyll a-b binding protein, chloroplastic	VIT_15s0024g00040
XM_002273768.3	gene15649	0.009589562	-1.214006943	membrane [GO:0016020] integral component of membrane [GO:0016021]			LOC100265959	PREDICTED: Vitis vinifera uncharacterized LOC100265959 (LOC100265959), transcript variant X1	XP_002273804.1	PREDICTED: uncharacterized protein LOC100265959 isoform X1	F6H5A8	Uncharacterized protein	VIT_12s0028g03910
XM_002274760.4	gene29149	0.009433092	-1.21529486	photosystem II [GO:0009523] photosystem II oxygen evolving complex [GO:0009654] extrinsic component of membrane [GO:0019898]	calcium ion binding [GO:0005509]	photosynthesis [GO:0015979] photosystem II stabilization [GO:0042549]	LOC100245459	PREDICTED: Vitis vinifera oxygen-evolving enhancer protein 1, chloroplastic (LOC100245459)	XP_002274796.1	PREDICTED: oxygen-evolving enhancer protein 1, chloroplastic	F6I229	Uncharacterized protein	VIT_00s0207g00210
XM_002276586.3	gene23827	0.008402611	-1.240138863				LOC100251226	PREDICTED: Vitis vinifera calvin cycle protein CP12-3, chloroplastic (LOC100251226)	XP_002276622.1	PREDICTED: calvin cycle protein CP12-3, chloroplastic	F6I6W9	Uncharacterized protein	VIT_18s0122g00460
XM_019218932.1	gene2900	0.009061518	-1.246630485	intracellular [GO:0005622] membrane [GO:0016020]	nucleotide binding [GO:0000166] GTPase activity [GO:0003924] GTP binding [GO:0005525]	small GTPase mediated signal transduction [GO:0007264]	LOC100253703	PREDICTED: Vitis vinifera rac-like GTP-binding protein RAC1 (LOC100253703), transcript variant X2	XP_002278595.1	PREDICTED: rac-like GTP-binding protein 5	A5AP72	Uncharacterized protein	VIT_03s0038g02380
XM_002284018.3	gene24691	0.009589562	-1.2740905390000001	cytochrome b6f complex [GO:0009512] membrane [GO:0016020] integral component of membrane [GO:0016021]			LOC100264352	PREDICTED: Vitis vinifera uncharacterized LOC100264352 (LOC100264352), transcript variant X1	XP_002284054.1	PREDICTED: uncharacterized protein LOC100264352	E0CPD5	Uncharacterized protein	VIT_18s0001g11370
XM_003634192.2	gene23590	0.009061518	-1.279206078				LOC100855230	PREDICTED: Vitis vinifera uncharacterized LOC100855230 (LOC100855230)	XP_003634240.1	PREDICTED: uncharacterized protein LOC100855230	D7SHI7	Uncharacterized protein	VIT_17s0000g09310
XM_002265571.3	gene22339	0.007884537	-1.293476846	membrane [GO:0016020] integral component of membrane [GO:0016021]			LOC100263802	PREDICTED: Vitis vinifera arabinogalactan peptide 20 (LOC100263802)	XP_002265607.1	PREDICTED: arabinogalactan peptide 20	A5AM00	Uncharacterized protein	VIT_16s0050g02310
XM_002272262.4	gene23042	0.009589562	-1.302954843				LOC100264587	PREDICTED: Vitis vinifera protein MIZU-KUSSEI 1 (LOC100264587)	XP_002272298.2	PREDICTED: protein MIZU-KUSSEI 1	F6GTH4	Uncharacterized protein	VIT_17s0000g04340
XM_002279550.4	gene22039	0.008372084	-1.315838387				LOC100248692	PREDICTED: Vitis vinifera F-box protein PP2-A13 (LOC100248692)	XP_002279586.1	PREDICTED: F-box protein PP2-A13	F6HP60	Uncharacterized protein	VIT_16s0100g00520
XM_002270342.3	gene18172	0.007945774	-1.320931066				LOC100264866	PREDICTED: Vitis vinifera serine/threonine-protein phosphatase PP2A-2 catalytic subunit (LOC100264866)	XP_002270378.1	PREDICTED: serine/threonine-protein phosphatase PP2A-2 catalytic subunit	A5AT05	Serine/threonine-protein phosphatase	VIT_06s0004g00830
XM_002285370.3	gene3432	0.007382178	-1.337832812		zinc ion binding [GO:0008270] oxidoreductase activity [GO:0016491] metal ion binding [GO:0046872]	oxidation-reduction process [GO:0055114]	LOC100257308	PREDICTED: Vitis vinifera probable cinnamyl alcohol dehydrogenase 1 (LOC100257308)	XP_002285406.1	PREDICTED: probable cinnamyl alcohol dehydrogenase 1	D7UBZ3	Uncharacterized protein	VIT_03s0180g00260
XM_002285840.4	gene24037	0.00919402	-1.350062138				LOC100267814	PREDICTED: Vitis vinifera uncharacterized LOC100267814 (LOC100267814)	XP_002285876.2	PREDICTED: uncharacterized protein LOC100267814	F6H0J2	Uncharacterized protein	VIT_18s0001g02050
XM_002264472.4	gene18977	0.00863516	-1.373945262	chloroplast [GO:0009507] photosystem II [GO:0009523] chloroplast thylakoid membrane [GO:0009535] membrane [GO:0016020] integral component of membrane [GO:0016021]		photosynthesis [GO:0015979] photosystem II stabilization [GO:0042549]	LOC100265702	PREDICTED: Vitis vinifera photosystem II reaction center W protein, chloroplastic (LOC100265702)	XP_002264508.1	PREDICTED: photosystem II reaction center W protein, chloroplastic	D7TXF3	Uncharacterized protein	VIT_14s0081g00060
XM_002284845.4	gene26256	0.007830094	-1.3839362080000002		hydrolase activity, hydrolyzing O-glycosyl compounds [GO:0004553] hydrolase activity [GO:0016787] hydrolase activity, acting on glycosyl bonds [GO:0016798]	carbohydrate metabolic process [GO:0005975] metabolic process [GO:0008152]	LOC100264047	PREDICTED: Vitis vinifera uncharacterized LOC100264047 (LOC100264047)	XP_002284881.1	PREDICTED: uncharacterized protein LOC100264047	F6H255	Uncharacterized protein	VIT_19s0014g02880
XM_010661955.2	gene1889	0.006481231	-1.399040404	amyloplast [GO:0009501] chloroplast [GO:0009507]	glycogen (starch) synthase activity [GO:0004373] starch synthase activity [GO:0009011] transferase activity, transferring glycosyl groups [GO:0016757]	starch biosynthetic process [GO:0019252]	LOC100264969	PREDICTED: Vitis vinifera granule-bound starch synthase 1, chloroplastic/amyloplastic (LOC100264969), transcript variant X1	XP_010660257.1	PREDICTED: granule-bound starch synthase 1, chloroplastic/amyloplastic	F6HU86	Starch synthase, chloroplastic/amyloplastic	VIT_02s0025g02790
NM_001281214.1	gene15719	0.007027545	-1.403273953				GRIP31	Vitis vinifera ripening-related protein-like (GRIP31)
XM_002280899.4	gene17234	0.007794993	-1.461236004				LOC100253085	PREDICTED: Vitis vinifera 18.1 kDa class I heat shock protein (LOC100253085)	XP_002280935.1	PREDICTED: 18.1 kDa class I heat shock protein	F6HNP7	Uncharacterized protein	VIT_13s0019g02930
XM_002285502.4	gene4656	0.007884537	-1.47155818	anchored component of plasma membrane [GO:0046658]	electron transfer activity [GO:0009055]	electron transport chain [GO:0022900]	LOC100249108	PREDICTED: Vitis vinifera early nodulin-like protein 3 (LOC100249108)	XP_002285538.1	PREDICTED: early nodulin-like protein 3	D7SV46	Uncharacterized protein	VIT_04s0008g06670
XM_002264954.3	gene21013	0.008373291	-1.49753313				LOC100262224	PREDICTED: Vitis vinifera uncharacterized LOC100262224 (LOC100262224)	XP_002264990.1	PREDICTED: uncharacterized protein At4g00950	A5ADW1	Uncharacterized protein	VIT_15s0046g00280
XM_003631865.3	gene5471	0.006924484	-1.507083156	chloroplast [GO:0009507] photosystem I [GO:0009522] chloroplast thylakoid [GO:0009534] chloroplast thylakoid membrane [GO:0009535] thylakoid [GO:0009579]		photosynthesis [GO:0015979]	LOC100232935	PREDICTED: Vitis vinifera photosystem I reaction center subunit N, chloroplastic (LOC100232935)	XP_003631913.1	PREDICTED: photosystem I reaction center subunit N, chloroplastic	F6I0D9	Uncharacterized protein	VIT_04s0044g01410
XM_002266592.4	gene6688	0.00760875	-1.518088434	intracellular membrane-bounded organelle [GO:0043231]	transferase activity [GO:0016740] transferase activity, transferring hexosyl groups [GO:0016758] quercetin 3-O-glucosyltransferase activity [GO:0080043] quercetin 7-O-glucosyltransferase activity [GO:0080044]	metabolic process [GO:0008152]	LOC100243600	PREDICTED: Vitis vinifera crocetin glucosyltransferase, chloroplastic-like (LOC100243600)	XP_002266628.3	PREDICTED: crocetin glucosyltransferase, chloroplastic-like	F6I4E0	Uncharacterized protein	VIT_05s0062g00430
XM_002265271.4	gene18806	0.007303904	-1.529356635	nucleus [GO:0005634] cytoplasm [GO:0005737]	signal transducer activity [GO:0004871] histidine phosphotransfer kinase activity [GO:0009927] protein histidine kinase binding [GO:0043424]	phosphorelay signal transduction system [GO:0000160] cytokinin-activated signaling pathway [GO:0009736] phosphorylation [GO:0016310]	LOC100250410	PREDICTED: Vitis vinifera histidine-containing phosphotransfer protein 1 (LOC100250410)	XP_002265307.1	PREDICTED: histidine-containing phosphotransfer protein 1	D7TUZ8	Uncharacterized protein	VIT_14s0030g00410
XM_002284748.4	gene518	0.009589562	-1.570376305		enzyme inhibitor activity [GO:0004857]	negative regulation of catalytic activity [GO:0043086]	LOC100247498	PREDICTED: Vitis vinifera 21 kDa protein-like (LOC100247498)	XP_002284784.1	PREDICTED: 21 kDa protein	A5BDK7	Uncharacterized protein	VIT_01s0011g05410
XM_002265034.4	gene27474	0.006462769	-1.577572973	membrane [GO:0016020] integral component of membrane [GO:0016021]			LOC100267455	PREDICTED: Vitis vinifera uncharacterized LOC100267455 (LOC100267455)	XP_002265070.1	PREDICTED: uncharacterized protein LOC100267455	D7ST03	Uncharacterized protein	VIT_00s0499g00020
XM_002264698.3	gene6722	0.006209906	-1.587974695	membrane [GO:0016020] integral component of membrane [GO:0016021]		oxidation-reduction process [GO:0055114]	LOC100261667	PREDICTED: Vitis vinifera cytochrome b561 and DOMON domain-containing protein At3g25290 (LOC100261667)	XP_002264734.1	PREDICTED: cytochrome b561 and DOMON domain-containing protein At3g25290	D7U9K7	Cytochrome b561 and DOMON domain-containing protein	VIT_05s0062g00850
XM_003633291.2	gene16038	0.007382178	-1.697621642				LOC100853006	PREDICTED: Vitis vinifera uncharacterized LOC100853006 (LOC100853006)	XP_003633339.1	PREDICTED: uncharacterized protein LOC100853006	F6HHJ8	Uncharacterized protein	VIT_12s0057g00220
XM_002282402.4	gene15418	0.007447331	-1.746813697				LOC100267696	PREDICTED: Vitis vinifera uncharacterized LOC100267696 (LOC100267696), transcript variant X1	XP_002282438.1	PREDICTED: uncharacterized protein LOC100267696 isoform X1	E0CTX7	Uncharacterized protein	VIT_12s0028g01390
XM_010646985.2	gene10202	0.006423535	-1.778982298				LOC100263927	PREDICTED: Vitis vinifera putative quinone-oxidoreductase homolog, chloroplastic (LOC100263927)	XP_010645287.1	PREDICTED: putative quinone-oxidoreductase homolog, chloroplastic	F6HWN2	Uncharacterized protein	VIT_07s0151g00090
XM_002268358.3	gene883	0.008373291	-1.78098761	nucleus [GO:0005634]			LOC100255261	PREDICTED: Vitis vinifera cyclin-D1-1 (LOC100255261), transcript variant X2	XP_002268394.1	PREDICTED: cyclin-D1-1 isoform X2	D7TNL8	Uncharacterized protein	VIT_01s0026g00710
XM_002267854.4	gene6677	0.009562152	-1.799044095	extracellular region [GO:0005576] cell wall [GO:0005618] apoplast [GO:0048046]	hydrolase activity, hydrolyzing O-glycosyl compounds [GO:0004553] transferase activity [GO:0016740] xyloglucan:xyloglucosyl transferase activity [GO:0016762] hydrolase activity [GO:0016787] hydrolase activity, acting on glycosyl bonds [GO:0016798]	carbohydrate metabolic process [GO:0005975] cellular glucan metabolic process [GO:0006073] metabolic process [GO:0008152] xyloglucan metabolic process [GO:0010411] cell wall biogenesis [GO:0042546] cell wall organization [GO:0071555]	LOC100250461	PREDICTED: Vitis vinifera xyloglucan endotransglucosylase/hydrolase 2 (LOC100250461)	XP_002267890.2	PREDICTED: xyloglucan endotransglucosylase/hydrolase 2	F6I4C8	Xyloglucan endotransglucosylase/hydrolase	VIT_05s0062g00240
XM_003633547.3	gene18176	0.008371928	-1.808573825	membrane [GO:0016020] integral component of membrane [GO:0016021]			LOC100855367	PREDICTED: Vitis vinifera uncharacterized LOC100855367 (LOC100855367)	XP_003633595.1	PREDICTED: uncharacterized protein LOC100855367	F6HPS2	Uncharacterized protein	VIT_13s0156g00100
XM_002265554.4	gene25269	0.004868735	-1.816660133			response to stress [GO:0006950]	LOC100250281	PREDICTED: Vitis vinifera putative transcription factor (LOC100250281)	XP_002265590.2	PREDICTED: abscisic stress-ripening protein 2	F6GY46	Uncharacterized protein	VIT_18s0072g00380
XM_019220784.1	gene7527	0.00759088	-1.841990825				LOC100267374	PREDICTED: Vitis vinifera interactor of constitutive active ROPs 3 (LOC100267374), transcript variant X5	XP_010651109.1	PREDICTED: interactor of constitutive active ROPs 3 isoform X1	A5BX17	Uncharacterized protein	VITISV_024243
XM_002267573.4	gene22119	0.007986069	-1.851519068				LOC100260907	PREDICTED: Vitis vinifera remorin-like (LOC100260907)	XP_002267609.1	PREDICTED: remorin	A5C962	Uncharacterized protein	VIT_16s0050g00080
XM_003634256.3	gene23311	0.007866645	-1.868136256				LOC100852956	PREDICTED: Vitis vinifera hypothetical protein (LOC100852956)	XP_003634304.1	PREDICTED: uncharacterized protein At5g01610	A5B606	Uncharacterized protein	VIT_17s0000g06680
XM_010648328.2	gene27370	0.009589562	-1.8875060719999999	nucleus [GO:0005634]	sequence-specific DNA binding [GO:0043565] protein heterodimerization activity [GO:0046982]	regulation of transcription, DNA-templated [GO:0006355]	LOC100854000	PREDICTED: Vitis vinifera nuclear transcription factor Y subunit B-3 (LOC100854000)	XP_003635539.1	PREDICTED: nuclear transcription factor Y subunit B-3	A5C0V6	Uncharacterized protein	VIT_00s1287g00010
XM_010651527.2	gene5965	0.008371928	-1.899632978	endoplasmic reticulum [GO:0005783] plant-type vacuole membrane [GO:0009705] membrane [GO:0016020] integral component of membrane [GO:0016021]		abscission [GO:0009838] endomembrane system organization [GO:0010256]	LOC100264790	PREDICTED: Vitis vinifera uncharacterized LOC100264790 (LOC100264790)	XP_010649829.1	PREDICTED: uncharacterized protein LOC100264790	F6HDJ4	Uncharacterized protein	VIT_05s0020g02280
XM_002283144.4	gene18574	0.007382178	-1.903004797				LOC100245909	PREDICTED: Vitis vinifera dormancy-associated protein homolog 3 (LOC100245909)	XP_002283180.1	PREDICTED: dormancy-associated protein homolog 3	D7U9Y6	Uncharacterized protein	VIT_14s0060g01720
XM_010662349.2	gene19603	0.007986069	-1.925027822				LOC100259996	PREDICTED: Vitis vinifera uncharacterized LOC100259996 (LOC100259996), transcript variant X1	XP_010660651.1	PREDICTED: uncharacterized protein LOC100259996	F6H415	Uncharacterized protein	VIT_14s0068g00830
XM_002269546.3	gene5830	0.006423535	-1.974955775				LOC100242564	PREDICTED: Vitis vinifera uncharacterized LOC100242564 (LOC100242564)	XP_002269582.1	PREDICTED: uncharacterized protein LOC100242564	A5BHT3	Uncharacterized protein	VIT_05s0020g00930
XM_002265567.4	gene12500	0.006793544	-2.0010479080000003	plasma membrane [GO:0005886]	nucleotide binding [GO:0000166] protein kinase activity [GO:0004672] protein serine/threonine kinase activity [GO:0004674] transmembrane receptor protein serine/threonine kinase activity [GO:0004675] ATP binding [GO:0005524]	protein phosphorylation [GO:0006468] cell surface receptor signaling pathway [GO:0007166] transmembrane receptor protein serine/threonine kinase signaling pathway [GO:0007178]	LOC100252460	PREDICTED: Vitis vinifera PTI1-like tyrosine-protein kinase At3g15890 (LOC100252460)	XP_002265603.1	PREDICTED: PTI1-like tyrosine-protein kinase At3g15890	F6HXE4	Uncharacterized protein	VIT_09s0002g07060
XM_002285512.4	gene7350	0.006909399	-2.033207905		catalytic activity [GO:0003824]		LOC100246702	PREDICTED: Vitis vinifera uncharacterized LOC100246702 (LOC100246702)	XP_002285548.1	PREDICTED: uncharacterized protein LOC100246702	F6GU88	Uncharacterized protein	VIT_06s0004g01770
XM_002278043.3	gene17144	0.00970609	-2.048018527				LOC100247919	PREDICTED: Vitis vinifera thaumatin-like protein (LOC100247919)	XP_002278079.1	PREDICTED: thaumatin-like protein	D7TLQ7	Uncharacterized protein	VIT_13s0019g02020
XM_010663559.2	gene21132	0.006635678	-2.080750075				LOC100256846	PREDICTED: Vitis vinifera BAG family molecular chaperone regulator 6 (LOC100256846), transcript variant X1	XP_010661861.1	PREDICTED: BAG family molecular chaperone regulator 6 isoform X1	F6I688	Uncharacterized protein	VIT_15s0046g01560
XM_002268672.3	gene13507	0.008371928	-2.135671995				LOC100252173	PREDICTED: Vitis vinifera xyloglucan endotransglucosylase/hydrolase 2 (LOC100252173)	XP_002268708.1	PREDICTED: xyloglucan endotransglucosylase/hydrolase 2	F6HMF5	Xyloglucan endotransglucosylase/hydrolase	VIT_10s0003g02440
XM_002284715.4	gene4460	0.007986069	-2.193237887	membrane [GO:0016020] integral component of membrane [GO:0016021]	catalytic activity [GO:0003824] transferase activity [GO:0016740] transferase activity, transferring acyl groups [GO:0016746] transferase activity, transferring acyl groups other than amino-acyl groups [GO:0016747]	fatty acid biosynthetic process [GO:0006633] metabolic process [GO:0008152]	LOC100259490	PREDICTED: Vitis vinifera 3-ketoacyl-CoA synthase 11 (LOC100259490)	XP_002284751.1	PREDICTED: 3-ketoacyl-CoA synthase 11	F6H3S9	3-ketoacyl-CoA synthase	VIT_04s0008g04710
XM_002279725.3	gene15884	0.006423535	-2.207835728	pollen tube tip [GO:0090404]	GTPase activity [GO:0003924] GTP binding [GO:0005525]		LOC100244716	PREDICTED: Vitis vinifera septum-promoting GTP-binding protein 1 (LOC100244716)	XP_002279761.1	PREDICTED: septum-promoting GTP-binding protein 1	F6HIJ7	Uncharacterized protein	VIT_12s0059g02280
XM_002273070.4	gene9169	0.007382178	-2.27119133	chloroplast [GO:0009507] photosystem I [GO:0009522] photosystem II [GO:0009523] chloroplast thylakoid membrane [GO:0009535] plastid [GO:0009536] thylakoid [GO:0009579] chloroplast envelope [GO:0009941] plastoglobule [GO:0010287] membrane [GO:0016020] integral component of membrane [GO:0016021]	chlorophyll binding [GO:0016168] pigment binding [GO:0031409]	response to light stimulus [GO:0009416] photosynthesis, light harvesting [GO:0009765] photosynthesis, light harvesting in photosystem I [GO:0009768] photosynthesis [GO:0015979] protein-chromophore linkage [GO:0018298]	LOC100252066	PREDICTED: Vitis vinifera chlorophyll a-b binding protein of LHCII type 1 (LOC100252066)	XP_002273106.2	PREDICTED: chlorophyll a-b binding protein of LHCII type 1	F6HZE1	Chlorophyll a-b binding protein, chloroplastic	VIT_07s0005g02220
XM_002276412.4	gene1683	0.008198815	-2.279027506	extracellular region [GO:0005576] apoplast [GO:0048046]			LOC100265552	PREDICTED: Vitis vinifera disease resistance response protein 206 (LOC100265552)	XP_002276448.1	PREDICTED: disease resistance response protein 206	F6HUP8	Dirigent protein	VIT_02s0025g00750
XM_002285796.3	gene24135	0.006481231	-2.45345493				LOC100259145	PREDICTED: Vitis vinifera probable calcium-binding protein CML29 (LOC100259145)	XP_002285832.1	PREDICTED: probable calcium-binding protein CML29	F6H0M4	Uncharacterized protein	VIT_18s0001g03880
XM_002281333.4	gene18486	0.004983708	-2.504049319		transferase activity [GO:0016740] transferase activity, transferring glycosyl groups [GO:0016757] inositol 3-alpha-galactosyltransferase activity [GO:0047216]	galactose metabolic process [GO:0006012]	LOC100244167	PREDICTED: Vitis vinifera galactinol synthase 2 (LOC100244167)	XP_002281369.1	PREDICTED: galactinol synthase 2	D7UA62	Hexosyltransferase	VIT_14s0060g00810
XM_019216466.1	gene25496	0.005020742	-2.518222149	membrane [GO:0016020] integral component of membrane [GO:0016021]	transporter activity [GO:0005215] transmembrane transporter activity [GO:0022857]	oligopeptide transport [GO:0006857] transmembrane transport [GO:0055085]	LOC100854725	PREDICTED: Vitis vinifera protein NRT1/ PTR FAMILY 5.10-like (LOC100854725)	XP_019072007.1	PREDICTED: protein NRT1/ PTR FAMILY 5.10 isoform X2	A5CBH4	Uncharacterized protein	VITISV_000973
XM_010661261.2	gene1793	0.00863516	-2.519255619				LOC100256514	PREDICTED: Vitis vinifera cellulose synthase-like protein G3 (LOC100256514), transcript variant X1	XP_010659563.1	PREDICTED: cellulose synthase-like protein G3 isoform X1	F6HU39	Uncharacterized protein	VIT_02s0025g01850
XM_002283078.3	gene14392	0.007196325	-2.566990403				LOC100259323	PREDICTED: Vitis vinifera zinc finger CCCH domain-containing protein 20 (LOC100259323)	XP_002283114.2	PREDICTED: zinc finger CCCH domain-containing protein 20	A5C465	Uncharacterized protein	VITISV_013303
XM_019220548.1	gene7722	0.005792845	-2.615791756				LOC100260356	PREDICTED: Vitis vinifera tropinone reductase homolog At5g06060 (LOC100260356)	XP_019076093.1	PREDICTED: tropinone reductase homolog At5g06060	A5AYP2	Uncharacterized protein	VITISV_016037
XM_002279013.4	gene26583	0.006462769	-2.671489176		aspartic-type endopeptidase activity [GO:0004190] peptidase activity [GO:0008233] hydrolase activity [GO:0016787]	proteolysis [GO:0006508] lipid metabolic process [GO:0006629] protein catabolic process [GO:0030163]	LOC100267436	PREDICTED: Vitis vinifera aspartic proteinase A1 (LOC100267436)	XP_002279049.1	PREDICTED: aspartic proteinase A1	D7T804	Uncharacterized protein	VIT_19s0090g00830
XM_010655751.2	gene11361	0.007382178	-2.68109813	plasma membrane [GO:0005886] membrane [GO:0016020] integral component of membrane [GO:0016021]	nucleotide binding [GO:0000166] ATP binding [GO:0005524] ATPase activity [GO:0016887] ATPase activity, coupled to transmembrane movement of substances [GO:0042626]	transmembrane transport [GO:0055085]	LOC100264776	PREDICTED: Vitis vinifera pleiotropic drug resistance protein 2 (LOC100264776)	XP_010654053.1	PREDICTED: pleiotropic drug resistance protein 2	F6HKJ0	Uncharacterized protein	VIT_08s0007g03710
XM_002281470.3	gene7770	0.004530385	-2.692291988				LOC100262206	PREDICTED: Vitis vinifera class I heat shock protein (LOC100262206)	XP_002281506.1	PREDICTED: class I heat shock protein	F6GUW1	Uncharacterized protein	VIT_06s0004g05770
XM_002283281.4	gene4284	0.008373291	-2.738933605				LOC100252547	PREDICTED: Vitis vinifera desiccation-related protein PCC13-62 (LOC100252547)	XP_002283317.1	PREDICTED: desiccation-related protein PCC13-62	A5AXH5	Uncharacterized protein	VITISV_023045
XM_002266583.3	gene6537	0.009053765	-2.747416602				LOC100257175	PREDICTED: Vitis vinifera receptor like protein kinase S.2 (LOC100257175)	XP_002266619.1	PREDICTED: receptor like protein kinase S.2	A5AGG9	Uncharacterized protein	VITISV_027097
XM_002268706.4	gene6758	0.004530385	-2.770612321				LOC100244617	PREDICTED: Vitis vinifera putative lipid-transfer protein DIR1 (LOC100244617)	XP_002268742.1	PREDICTED: putative lipid-transfer protein DIR1	D7U9P1	Uncharacterized protein	VIT_05s0062g01260
XM_002266013.4	gene29398	0.008170446	-2.784599281	nucleus [GO:0005634]	RNA polymerase II transcription factor activity, sequence-specific DNA binding [GO:0000981] transcription factor activity, RNA polymerase II transcription factor recruiting [GO:0001135] DNA binding [GO:0003677] sequence-specific DNA binding [GO:0043565] transcription regulatory region DNA binding [GO:0044212]	regulation of transcription by RNA polymerase II [GO:0006357] cell differentiation [GO:0030154]	LOC100245492	PREDICTED: Vitis vinifera protein ODORANT1 (LOC100245492)	XP_002266049.1	PREDICTED: protein ODORANT1	F6I738	Uncharacterized protein	VIT_00s0203g00070
XM_002280785.4	gene17238	0.004530385	-2.874009918				LOC100263355	PREDICTED: Vitis vinifera 18.1 kDa class I heat shock protein (LOC100263355)	XP_002280821.1	PREDICTED: 18.1 kDa class I heat shock protein	F6HNP2	Uncharacterized protein	VIT_13s0019g03000
XM_019218328.1	gene28672	0.006481231	-2.879366094				LOC109122104	PREDICTED: Vitis vinifera G-type lectin S-receptor-like serine/threonine-protein kinase At1g11410 (LOC109122104), transcript variant X1	XP_019073873.1	PREDICTED: G-type lectin S-receptor-like serine/threonine-protein kinase At1g11410 isoform X1	D7TRQ9	Uncharacterized protein	VIT_00s0286g00130
XM_002275827.3	gene9072	0.003855603	-2.938079252				LOC100265889	PREDICTED: Vitis vinifera universal stress protein A-like protein (LOC100265889)	XP_002275863.1	PREDICTED: universal stress protein A-like protein	A5BGX7	Uncharacterized protein	VITISV_016798
XM_010659833.2	gene17006	0.005467296	-3.0627516389999996	membrane [GO:0016020]	catalytic activity [GO:0003824] transferase activity [GO:0016740] transferase activity, transferring acyl groups [GO:0016746] transferase activity, transferring acyl groups other than amino-acyl groups [GO:0016747]	fatty acid biosynthetic process [GO:0006633] metabolic process [GO:0008152] response to cold [GO:0009409] response to light stimulus [GO:0009416]	LOC100243402	PREDICTED: Vitis vinifera 3-ketoacyl-CoA synthase 21-like (LOC100243402)	XP_010658135.1	PREDICTED: 3-ketoacyl-CoA synthase 19	A5B0J1	3-ketoacyl-CoA synthase	VIT_13s0067g03890
XM_002268407.4	gene3656	0.003855603	-3.065761475		protein dimerization activity [GO:0046983]		LOC100248064	PREDICTED: Vitis vinifera transcription factor bHLH18 (LOC100248064), transcript variant X1	XP_002268443.3	PREDICTED: transcription factor bHLH18	D7T3I8	Uncharacterized protein	VIT_03s0088g01240
XM_002276173.3	gene8385	0.006481231	-3.139448212	nucleus [GO:0005634]	RNA polymerase II transcription factor activity, sequence-specific DNA binding [GO:0000981] transcription factor activity, RNA polymerase II transcription factor recruiting [GO:0001135] DNA binding [GO:0003677] sequence-specific DNA binding [GO:0043565] transcription regulatory region DNA binding [GO:0044212]	regulation of transcription by RNA polymerase II [GO:0006357] cell differentiation [GO:0030154]	LOC100250017	PREDICTED: Vitis vinifera transcription factor RAX2 (LOC100250017)	XP_002276209.1	PREDICTED: transcription factor RAX2	F6GW97	Uncharacterized protein	VIT_06s0061g00470
XM_002280231.4	gene22727	0.007986069	-3.1542077639999997	membrane [GO:0016020] integral component of membrane [GO:0016021]			LOC100247479	PREDICTED: Vitis vinifera hypothetical protein (LOC100247479)	XP_002280267.3	PREDICTED: protein NUCLEAR FUSION DEFECTIVE 4	A5AWU4	Uncharacterized protein	VITISV_001273
XM_002281268.4	gene18483	0.009589562	-3.1831244180000002		transferase activity [GO:0016740] transferase activity, transferring glycosyl groups [GO:0016757] inositol 3-alpha-galactosyltransferase activity [GO:0047216]	galactose metabolic process [GO:0006012]	LOC100249324	PREDICTED: Vitis vinifera galactinol synthase 2 (LOC100249324)	XP_002281304.1	PREDICTED: galactinol synthase 2	F6I4U8	Hexosyltransferase	VIT_14s0060g00790
XM_002280173.4	gene1861	0.007382178	-3.211930959				LOC100242761	PREDICTED: Vitis vinifera uncharacterized LOC100242761 (LOC100242761)	XP_002280209.2	PREDICTED: uncharacterized protein LOC100242761	D7TVQ9	Uncharacterized protein	VIT_02s0025g02540
XM_010663977.2	gene21586	0.007735881	-3.22419067				LOC104882053	PREDICTED: Vitis vinifera uncharacterized LOC104882053 (LOC104882053)	XP_010662279.2	PREDICTED: uncharacterized protein LOC104882053	D7U724	Uncharacterized protein	VIT_16s0013g00040
XM_019226355.1	gene22735	0.007027545	-3.225302161				LOC100252657	PREDICTED: Vitis vinifera MADS-box transcription factor 15 (LOC100252657), transcript variant X1	XP_019081900.1	PREDICTED: truncated transcription factor CAULIFLOWER A isoform X1	D7SH01	Uncharacterized protein	VIT_17s0000g01230
XM_002270505.4	gene2471	0.007410251	-3.244880174	membrane [GO:0016020]	monooxygenase activity [GO:0004497] iron ion binding [GO:0005506] oxidoreductase activity [GO:0016491] oxidoreductase activity, acting on paired donors, with incorporation or reduction of molecular oxygen [GO:0016705] oxidoreductase activity, acting on paired donors, with incorporation or reduction of molecular oxygen, NAD(P)H as one donor, and incorporation of one atom of oxygen [GO:0016709] hem…	secondary metabolite biosynthetic process [GO:0044550] oxidation-reduction process [GO:0055114]	LOC100263035	PREDICTED: Vitis vinifera geraniol 8-hydroxylase (LOC100263035)	XP_002270541.1	PREDICTED: geraniol 8-hydroxylase	F6H7P5	Uncharacterized protein	VIT_02s0109g00310
XM_010648805.2	gene28162	0.006209906	-3.245986372				LOC100853235	PREDICTED: Vitis vinifera G-type lectin S-receptor-like serine/threonine-protein kinase At1g11410 (LOC100853235), transcript variant X1	XP_010647107.1	PREDICTED: G-type lectin S-receptor-like serine/threonine-protein kinase At1g11410 isoform X1	A5ALK0	Uncharacterized protein	VITISV_035828
XM_002267926.3	gene8892	0.009589562	-3.4410359739999996	cell [GO:0005623]	electron transfer activity [GO:0009055] protein disulfide oxidoreductase activity [GO:0015035]	electron transport chain [GO:0022900] cell redox homeostasis [GO:0045454] oxidation-reduction process [GO:0055114]	LOC100252863	PREDICTED: Vitis vinifera glutaredoxin-C11 (LOC100252863)	XP_002267962.1	PREDICTED: glutaredoxin-C11	F6HQ11	Uncharacterized protein	VIT_07s0104g01400
XM_002278094.4	gene15289	0.003855603	-3.461243486				LOC100266820	PREDICTED: Vitis vinifera protein GLUTAMINE DUMPER 3 (LOC100266820)	XP_002278130.1	PREDICTED: protein GLUTAMINE DUMPER 3	F6H3M0	Uncharacterized protein	VIT_04s0008g07370
XM_002283899.3	gene6183	0.006473316	-3.4645880069999997	membrane [GO:0016020] integral component of membrane [GO:0016021]	catalytic activity [GO:0003824] transferase activity [GO:0016740] transferase activity, transferring acyl groups [GO:0016746] transferase activity, transferring acyl groups other than amino-acyl groups [GO:0016747]	fatty acid biosynthetic process [GO:0006633] metabolic process [GO:0008152]	LOC100263066	PREDICTED: Vitis vinifera 3-ketoacyl-CoA synthase 11 (LOC100263066)	XP_002283935.1	PREDICTED: 3-ketoacyl-CoA synthase 11	F6HDW6	3-ketoacyl-CoA synthase	VIT_05s0020g04540
XM_019226375.1	gene22718	0.006203686	-3.503373711				LOC100254336	PREDICTED: Vitis vinifera palmitoyl-acyl carrier protein thioesterase, chloroplastic (LOC100254336), transcript variant X1	XP_019081920.1	PREDICTED: palmitoyl-acyl carrier protein thioesterase, chloroplastic isoform X1	A5AV65	Acyl-[acyl-carrier-protein] hydrolase	VITISV_039528
XM_002284087.3	gene448	0.006462769	-3.5571951260000003	cytoplasm [GO:0005737]	metal ion binding [GO:0046872] transition metal ion binding [GO:0046914]	metal ion transport [GO:0030001] cellular transition metal ion homeostasis [GO:0046916]	LOC100254317	PREDICTED: Vitis vinifera heavy metal-associated isoprenylated plant protein 21 (LOC100254317)	XP_002284123.1	PREDICTED: heavy metal-associated isoprenylated plant protein 21	D7T8V2	Uncharacterized protein	VIT_01s0011g04700
XM_002263408.3	gene16593	0.003855603	-3.578474705				LOC100266411	PREDICTED: Vitis vinifera metallothiol transferase FosB (LOC100266411)	XP_002263444.1	PREDICTED: uncharacterized protein LOC100266411	D7TGU3	Uncharacterized protein	VIT_12s0035g00880
XM_019222593.1	gene13228	0.007027545	-3.630832347				LOC104880463	PREDICTED: Vitis vinifera putative lactoylglutathione lyase (LOC104880463), transcript variant X4	XP_019078137.1	PREDICTED: putative lactoylglutathione lyase isoform X2	F6H7L5	Lactoylglutathione lyase	VIT_10s0116g01660
XM_010660757.2	gene1727	0.008148246	-3.643204349				LOC104881257	PREDICTED: Vitis vinifera uncharacterized LOC104881257 (LOC104881257)	XP_010659059.1	PREDICTED: uncharacterized protein LOC104881257
XM_002266048.4	gene17591	0.006473316	-3.6515405860000003	membrane [GO:0016020] integral component of membrane [GO:0016021]	transporter activity [GO:0005215]	transmembrane transport [GO:0055085]	LOC100260232	PREDICTED: Vitis vinifera hippocampus abundant transcript-like protein 1 (LOC100260232)	XP_002266084.1	PREDICTED: hippocampus abundant transcript-like protein 1	D7TXM4	Uncharacterized protein	VIT_13s0106g00610
XM_002263692.4	gene14727	0.006423535	-3.665207719				LOC100262689	PREDICTED: Vitis vinifera heptahelical transmembrane protein 1 (LOC100262689)	XP_002263728.1	PREDICTED: heptahelical transmembrane protein 1	F6HCG1	Uncharacterized protein	VIT_11s0118g00180
XM_002271195.4	gene3755	0.004530385	-3.683199347	membrane [GO:0016020] integral component of membrane [GO:0016021]	monooxygenase activity [GO:0004497] iron ion binding [GO:0005506] oxidoreductase activity [GO:0016491] oxidoreductase activity, acting on paired donors, with incorporation or reduction of molecular oxygen [GO:0016705] heme binding [GO:0020037] metal ion binding [GO:0046872]	oxidation-reduction process [GO:0055114]	LOC100255590	PREDICTED: Vitis vinifera cytochrome P450 714C2 (LOC100255590), transcript variant X1	XP_002271231.1	PREDICTED: cytochrome P450 714C2 isoform X1	F6HWD8	Uncharacterized protein	VIT_03s0167g00190
XM_002276379.3	gene11140	0.009589562	-3.9369983210000004	extracellular region [GO:0005576] apoplast [GO:0048046]	copper ion binding [GO:0005507] oxidoreductase activity [GO:0016491] oxidoreductase activity, oxidizing metal ions [GO:0016722] metal ion binding [GO:0046872] hydroquinone:oxygen oxidoreductase activity [GO:0052716]	lignin catabolic process [GO:0046274] oxidation-reduction process [GO:0055114]	LOC100251157	PREDICTED: Vitis vinifera laccase-7 (LOC100251157)	XP_002276415.1	PREDICTED: laccase-7	F6HKY5	Laccase	VIT_08s0007g01550
XM_002275621.4	gene11127	0.007526654	-4.21477016	cytoplasm [GO:0005737]	glutathione transferase activity [GO:0004364]	glutathione metabolic process [GO:0006749] toxin catabolic process [GO:0009407]	LOC100264838	PREDICTED: Vitis vinifera probable glutathione S-transferase (LOC100264838)	XP_002275657.2	PREDICTED: probable glutathione S-transferase	F6HL15	Uncharacterized protein	VIT_08s0007g01420
XM_010657294.2	gene13479	0.006473316	-4.261756868				LOC104880497	PREDICTED: Vitis vinifera uncharacterized LOC104880497 (LOC104880497)	XP_010655596.1	PREDICTED: uncharacterized protein LOC104880497
XM_010655443.2	gene11869	0.007541166	-4.277546997	glycerol-3-phosphate dehydrogenase complex [GO:0009331]	glycerol-3-phosphate dehydrogenase [NAD+] activity [GO:0004367] oxidoreductase activity [GO:0016491] oxidoreductase activity, acting on the CH-OH group of donors, NAD or NADP as acceptor [GO:0016616] NAD binding [GO:0051287]	carbohydrate metabolic process [GO:0005975] glycerol-3-phosphate metabolic process [GO:0006072] glycerol-3-phosphate catabolic process [GO:0046168] oxidation-reduction process [GO:0055114]	LOC100233040	PREDICTED: Vitis vinifera probable glycerol-3-phosphate dehydrogenase [NAD(+)] 1, cytosolic (LOC100233040), transcript variant X2	XP_002284479.1	PREDICTED: probable glycerol-3-phosphate dehydrogenase [NAD(+)] 1, cytosolic	D7THS5	Glycerol-3-phosphate dehydrogenase [NAD(+)]	VIT_08s0007g09000
XM_002284177.3	gene19344	0.004530385	-4.427864762				LOC100244704	PREDICTED: Vitis vinifera non-specific lipid-transfer protein 2 (LOC100244704)	XP_002284213.1	PREDICTED: non-specific lipid-transfer protein 2	D7TSZ9	Uncharacterized protein	VIT_14s0006g02530
XM_002268631.3	gene25342	0.005177383	-4.475167106000001		sulfotransferase activity [GO:0008146] transferase activity [GO:0016740]		LOC100246633	PREDICTED: Vitis vinifera sulfotransferase 16-like (LOC100246633)	XP_002268667.1	PREDICTED: flavonol 3-sulfotransferase	A5B0F1	Sulfotransferase	VIT_18s0072g01250
NM_001281292.1	gene5163	0.004530385	-4.581500328			response to stress [GO:0006950] response to water [GO:0009415]	LOC100232959	Vitis vinifera dehydrin (LOC100232959)	NP_001268221.1	dehydrin	Q4VT48	Dehydrin	DHN1
XM_003631181.3	gene258	0.005475569	-4.958365735				LOC100262757	PREDICTED: Vitis vinifera protein MIZU-KUSSEI 1 (LOC100262757)	XP_003631229.1	PREDICTED: protein MIZU-KUSSEI 1	D7T9B3	Uncharacterized protein	VIT_01s0011g02780
XM_003632265.3	gene8737	0.003855603	-5.117526504				LOC100852450	PREDICTED: Vitis vinifera non-specific lipid transfer protein GPI-anchored 2 (LOC100852450), transcript variant X1	XP_003632313.1	PREDICTED: non-specific lipid-transfer protein-like protein At2g13820 isoform X1	F6HI51	Uncharacterized protein	VIT_07s0151g00740
XM_002273946.4	gene5681	0.003855603	-5.186147173999999			defense response [GO:0006952] response to biotic stimulus [GO:0009607]	PR10.5	PREDICTED: Vitis vinifera pathogenesis-related protein 10.5 (PR10.5)	XP_002273982.1	PREDICTED: major allergen Pru ar 1	D7SY82	Uncharacterized protein	VIT_05s0077g01650
XM_002277752.3	gene15572	0.004190846	-5.302535172				LOC100267709	PREDICTED: Vitis vinifera fasciclin-like arabinogalactan protein 13 (LOC100267709)	XP_002277788.1	PREDICTED: fasciclin-like arabinogalactan protein 13	E0CTJ6	Uncharacterized protein	VIT_12s0028g02990
XM_002265092.3	gene3541	0.005467296	-5.415929704	membrane [GO:0016020] integral component of membrane [GO:0016021]	transmembrane transporter activity [GO:0022857]	transmembrane transport [GO:0055085]	LOC100258425	PREDICTED: Vitis vinifera nucleobase-ascorbate transporter 4 (LOC100258425)	XP_002265128.1	PREDICTED: nucleobase-ascorbate transporter 4	D7SXN6	Uncharacterized protein	VIT_03s0091g01050
XM_002268780.3	gene15204	0.001635341	-5.459692461	nucleus [GO:0005634]		transcription, DNA-templated [GO:0006351] regulation of transcription, DNA-templated [GO:0006355] auxin-activated signaling pathway [GO:0009734]	LOC100244496	PREDICTED: Vitis vinifera auxin-responsive protein IAA33 (LOC100244496)	XP_002268816.1	PREDICTED: auxin-responsive protein IAA33	D7SQA8	Auxin-responsive protein	VIT_11s0052g00870
XM_003632408.3	gene9587	0.004530385	-5.547139639		hydrolase activity, acting on ester bonds [GO:0016788]		LOC100855319	PREDICTED: Vitis vinifera GDSL esterase/lipase At2g23540 (LOC100855319)	XP_003632456.1	PREDICTED: GDSL esterase/lipase At2g23540	D7UE06	Uncharacterized protein	VIT_07s0255g00030
XM_019225458.1	gene20273	0.006209906	-5.613237439				LOC100248851	PREDICTED: Vitis vinifera putative disease resistance protein RGA3 (LOC100248851), transcript variant X1	XP_019081003.1	PREDICTED: putative disease resistance protein RGA3 isoform X1	A5B6J3	Uncharacterized protein (Fragment)	VITISV_026711
XM_010654388.2	gene9651	0.004530385	-5.867694069		protein dimerization activity [GO:0046983]		LOC100260285	PREDICTED: Vitis vinifera transcription factor bHLH94 (LOC100260285)	XP_010652690.1	PREDICTED: transcription factor bHLH94	F6HRQ0	Uncharacterized protein	VIT_07s0191g00240
XM_010666084.2	gene24334	0.006473316	-5.980669746				LOC100245391	PREDICTED: Vitis vinifera beta carbonic anhydrase 5, chloroplastic (LOC100245391), transcript variant X1	XP_010664386.1	PREDICTED: beta carbonic anhydrase 3 isoform X1	F6H124	Carbonic anhydrase	VIT_18s0001g07400
XM_002264607.4	gene15024	0.006473316	-7.25367261				LOC100265713	PREDICTED: Vitis vinifera beta-amyrin 28-oxidase (LOC100265713)	XP_002264643.4	PREDICTED: beta-amyrin 28-oxidase	F6H9L2	Uncharacterized protein	VIT_11s0065g00630
XM_019220549.1	gene7728	0.000871778	-9.146802025		oxidoreductase activity [GO:0016491]	oxidation-reduction process [GO:0055114]	LOC100248386	PREDICTED: Vitis vinifera tropinone reductase homolog At5g06060 (LOC100248386), transcript variant X1	XP_010650989.1	PREDICTED: tropinone reductase homolog At5g06060	D7SK90	Uncharacterized protein	VIT_06s0004g05380

## Sheet: Table S2
Table S2: Gene Ontologies of DEG’s in response to L. theobromae inoculation in V. vinifera at 7 dpi.
Up-regulated genes
NCBI gene accession number	Gene ID	FDR	Log FC	Cellular Component	Molecular function	Biological process	NCBI gene name	NCBI gene description	NCBI protein accession number	NCBI protein description	Uniprot accession number	Uniprot description	Uniprot gene name
XM_002266759.3	gene10607	0.009998738	1.016130072				LOC100249885	PREDICTED: Vitis vinifera protein LURP-one-related 10 (LOC100249885)	XP_002266795.1	PREDICTED: protein LURP-one-related 10	F6GXZ3	Uncharacterized protein	VIT_08s0058g00860
XM_010663309.2	gene20810	0.009568843	1.02508127				LOC104881871	PREDICTED: Vitis vinifera subtilisin-like protease SBT1.1 (LOC104881871), transcript variant X1	XP_010661611.1	PREDICTED: subtilisin-like protease SBT1.1	F6I356	Uncharacterized protein	VIT_15s0048g01200
XM_003634264.3	gene23226	0.006859153	1.06404524	endosome [GO:0005768] cytosol [GO:0005829] retromer complex [GO:0030904]	zinc ion binding [GO:0008270] protein transporter activity [GO:0008565]	intracellular protein transport [GO:0006886] retrograde transport, endosome to Golgi [GO:0042147]	LOC100854697	PREDICTED: Vitis vinifera vacuolar protein sorting-associated protein 29 (LOC100854697)	XP_003634312.1	PREDICTED: vacuolar protein sorting-associated protein 29	F6GT96	Vacuolar protein sorting-associated protein 29	VIT_17s0000g05880
XM_002282890.4	gene2045	0.007440061	1.08608485				LOC100258133	PREDICTED: Vitis vinifera elicitor-responsive protein 3 (LOC100258133)	XP_002282926.1	PREDICTED: elicitor-responsive protein 3	D7TW66	Uncharacterized protein	VIT_02s0025g04350
XM_003634313.3	gene23987	0.008546556	1.118832748				LOC100854733	PREDICTED: Vitis vinifera uncharacterized LOC100854733 (LOC100854733)	XP_003634361.1	PREDICTED: uncharacterized protein LOC100854733	F6H0E6	Uncharacterized protein	VIT_18s0001g01080
XM_002282398.4	gene2070	0.009120077	1.1321125159999998		catalytic activity [GO:0003824] hydroxymethylglutaryl-CoA synthase activity [GO:0004421] transferase activity [GO:0016740]	lipid metabolic process [GO:0006629] steroid biosynthetic process [GO:0006694] metabolic process [GO:0008152] steroid metabolic process [GO:0008202] isoprenoid biosynthetic process [GO:0008299] sterol biosynthetic process [GO:0016126]	LOC100244379	PREDICTED: Vitis vinifera hydroxymethylglutaryl-CoA synthase (LOC100244379)	XP_002282434.1	PREDICTED: hydroxymethylglutaryl-CoA synthase	D7TW88	3-hydroxy-3-methylglutaryl coenzyme A synthase	VIT_02s0025g04580
XM_002269872.4	gene20911	0.005984763	1.1630866979999999		hydrolase activity [GO:0016787]		LOC100257439	PREDICTED: Vitis vinifera probable inactive purple acid phosphatase 29 (LOC100257439), transcript variant X1	XP_002269908.1	PREDICTED: probable inactive purple acid phosphatase 29	F6I307	Uncharacterized protein	VIT_15s0048g02240
XM_002283751.4	gene23417	0.007440061	1.171973883	intracellular [GO:0005622]		phosphorelay signal transduction system [GO:0000160]	LOC100258759	PREDICTED: Vitis vinifera two-component response regulator ARR5 (LOC100258759)	XP_002283787.2	PREDICTED: two-component response regulator ARR5	F6GSX5	Uncharacterized protein	VIT_17s0000g07580
XM_002277027.4	gene8780	0.009440193	1.174634397		catalytic activity [GO:0003824]	biosynthetic process [GO:0009058]	LOC100261351	PREDICTED: Vitis vinifera uncharacterized isomerase BH0283 (LOC100261351)	XP_002277063.1	PREDICTED: uncharacterized protein LOC100261351	F6HQ73	Uncharacterized protein	VIT_07s0104g00200
XM_002281466.4	gene22869	0.009376157	1.216340815		DNA binding [GO:0003677]		LOC100250750	PREDICTED: Vitis vinifera transcription repressor MYB4-like (LOC100250750), transcript variant X1	XP_002281502.1	PREDICTED: transcription repressor MYB6 isoform X1	A5C8M6	Uncharacterized protein	VITISV_005932
XM_002285013.2	gene26219	0.00801644	1.238533728				LOC100257258	PREDICTED: Vitis vinifera probable bifunctional methylthioribulose-1-phosphate dehydratase/enolase-phosphatase E1 1 (LOC100257258)	XP_002285049.1	PREDICTED: probable bifunctional methylthioribulose-1-phosphate dehydratase/enolase-phosphatase E1 1	E0CSI1	Probable bifunctional methylthioribulose-1-phosphate dehydratase/enolase-phosphatase E1 1	VIT_19s0014g02480
XM_002265983.3	gene21870	0.009473719	1.261622313				LOC100244033	PREDICTED: Vitis vinifera protein ODORANT1 (LOC100244033)	XP_002266019.2	PREDICTED: protein ODORANT1	F6HAS0	Uncharacterized protein	VIT_16s0022g01210
XM_002263199.3	gene3485	0.009777218	1.2778707409999999	plasma membrane [GO:0005886]	transmembrane receptor protein serine/threonine kinase activity [GO:0004675]	protein phosphorylation [GO:0006468] cell surface receptor signaling pathway [GO:0007166] transmembrane receptor protein serine/threonine kinase signaling pathway [GO:0007178]	LOC100261805	PREDICTED: Vitis vinifera somatic embryogenesis receptor kinase 1 (LOC100261805)	XP_002263235.1	PREDICTED: somatic embryogenesis receptor kinase 1	D7SXS8	Uncharacterized protein	VIT_03s0091g00560
NM_001281087.1	gene9925	0.006859153	1.2918982490000002		kinase activity [GO:0016301]	phosphorylation [GO:0016310]	LOC100262762	Vitis vinifera shikimate kinase (LOC100262762)	NP_001268016.1	shikimate kinase	A5AZY1	Uncharacterized protein	VITISV_038221
XM_002283466.4	gene9753	0.005970018	1.295312092				LOC100259358	PREDICTED: Vitis vinifera cytochrome P450 81E8-like (LOC100259358)	XP_002283502.1	PREDICTED: cytochrome P450 81E8-like	F6HSX8	Uncharacterized protein	VIT_07s0129g00860
XM_002283011.3	gene14387	0.006859153	1.2976932840000002		hydrolase activity [GO:0016787]	metabolic process [GO:0008152]	LOC100247351	PREDICTED: Vitis vinifera IAA-amino acid hydrolase ILR1-like 4 (LOC100247351)	XP_002283047.1	PREDICTED: IAA-amino acid hydrolase ILR1-like 4	F6HGX2	Uncharacterized protein	VIT_11s0016g02700
XM_002273694.4	gene10031	0.007652388	1.30538103				LOC100266331	PREDICTED: Vitis vinifera aldehyde dehydrogenase family 3 member H1 (LOC100266331), transcript variant X1	XP_002273730.2	PREDICTED: aldehyde dehydrogenase family 3 member H1 isoform X1	D7SWG5	Aldehyde dehydrogenase	VIT_07s0031g02630
XM_002280945.3	gene20019	0.00801644	1.3154211040000001		nucleotide binding [GO:0000166] ATP binding [GO:0005524]		LOC100247372	PREDICTED: Vitis vinifera AAA-ATPase At3g28580 (LOC100247372)	XP_002280981.1	PREDICTED: AAA-ATPase At3g28580	F6HV41	Uncharacterized protein	VIT_14s0066g02040
XM_019219904.1	gene6295	0.008730572	1.344769073				LOC100244140	PREDICTED: Vitis vinifera early nodulin-75-like (LOC100244140)	XP_019075449.1	PREDICTED: early nodulin-75-like	F6H8N2	Uncharacterized protein	VIT_05s0049g00780
XM_002274476.4	gene22234	0.005970018	1.359766928				LOC100252599	PREDICTED: Vitis vinifera heavy metal-associated isoprenylated plant protein 39 (LOC100252599)	XP_002274512.1	PREDICTED: heavy metal-associated isoprenylated plant protein 39	F6H6B7	Uncharacterized protein	VIT_16s0050g01240
XM_019226022.1	gene22520	0.009153948	1.371480474				LOC100853897	PREDICTED: Vitis vinifera subtilisin-like protease SBT3.5 (LOC100853897), transcript variant X2	XP_019081567.1	PREDICTED: subtilisin-like protease SBT3.5 isoform X2	F6H766	Uncharacterized protein	VIT_16s0098g00970
XM_002279059.3	gene14287	0.005970018	1.373867215	mRNA cleavage factor complex [GO:0005849]	mRNA binding [GO:0003729] hydrolase activity [GO:0016787]	mRNA polyadenylation [GO:0006378]	LOC100250770	PREDICTED: Vitis vinifera pre-mRNA cleavage factor Im 25 kDa subunit 1 (LOC100250770)	XP_002279095.2	PREDICTED: pre-mRNA cleavage factor Im 25 kDa subunit 1	D7TCL1	Uncharacterized protein	VIT_11s0016g01760
XR_002030446.1	gene10073	0.008782826	1.411210116				LOC100247519	PREDICTED: Vitis vinifera protein FYV8 (LOC100247519), transcript variant X2, misc_RNA	XP_010652980.1	PREDICTED: protein FYV8	F6H4I7	Uncharacterized protein	VIT_07s0031g03040
XM_002283665.3	gene17084	0.006034755	1.412261819	plasma membrane [GO:0005886]	nucleotide binding [GO:0000166] protein kinase activity [GO:0004672] protein serine/threonine kinase activity [GO:0004674] transmembrane receptor protein serine/threonine kinase activity [GO:0004675] ATP binding [GO:0005524]	protein phosphorylation [GO:0006468] cell surface receptor signaling pathway [GO:0007166] transmembrane receptor protein serine/threonine kinase signaling pathway [GO:0007178]	LOC100246192	PREDICTED: Vitis vinifera protein kinase APK1A, chloroplastic (LOC100246192), transcript variant X1	XP_002283701.1	PREDICTED: protein kinase APK1A, chloroplastic isoform X1	D7TLU8	Uncharacterized protein	VIT_13s0019g01080
XM_002267211.3	gene23694	0.008359413	1.4152702240000001	plant-type vacuole membrane [GO:0009705] membrane [GO:0016020] integral component of membrane [GO:0016021]	organic anion transmembrane transporter activity [GO:0008514] carnitine transmembrane transporter activity [GO:0015226] transmembrane transporter activity [GO:0022857]	organic anion transport [GO:0015711] transmembrane transport [GO:0055085] carnitine transmembrane transport [GO:1902603]	LOC100268046	PREDICTED: Vitis vinifera organic cation/carnitine transporter 1 (LOC100268046)	XP_002267247.1	PREDICTED: organic cation/carnitine transporter 1	D7TY84	Uncharacterized protein	VIT_17s0119g00080
XM_010662765.2	gene20156	0.006060847	1.438979885				LOC100262881	PREDICTED: Vitis vinifera mini zinc finger protein 2 (LOC100262881)	XP_010661067.1	PREDICTED: mini zinc finger protein 2	F6H5T5	Uncharacterized protein	VIT_14s0108g00810
XM_010661018.2	gene18143	0.009473719	1.4444775909999998		oxidoreductase activity [GO:0016491] oxidoreductase activity, acting on single donors with incorporation of molecular oxygen, incorporation of two atoms of oxygen [GO:0016702] metal ion binding [GO:0046872]	oxidation-reduction process [GO:0055114]	LOC104877287	PREDICTED: Vitis vinifera linoleate 13S-lipoxygenase 2-1, chloroplastic-like (LOC104877287)	XP_010659320.1	PREDICTED: linoleate 13S-lipoxygenase 2-1, chloroplastic-like	F6HB89	Uncharacterized protein	VIT_13s0064g01500
XM_002279618.4	gene13668	0.009998738	1.444841717				LOC100248048	PREDICTED: Vitis vinifera putative hydrolase C777.06c (LOC100248048), transcript variant X1	XP_002279654.1	PREDICTED: putative hydrolase C777.06c isoform X1	D7TKC4	Uncharacterized protein	VIT_10s0003g04070
XM_002273604.4	gene17722	0.006859153	1.44609786		oxidoreductase activity [GO:0016491] metal ion binding [GO:0046872]	oxidation-reduction process [GO:0055114]	LOC100254096	PREDICTED: Vitis vinifera protein DOWNY MILDEW RESISTANCE 6 (LOC100254096), transcript variant X2	XP_002273640.1	PREDICTED: protein DOWNY MILDEW RESISTANCE 6	D7TF27	Uncharacterized protein	VIT_13s0047g00210
XM_002278814.3	gene18948	0.006859153	1.474112318				LOC100243526	PREDICTED: Vitis vinifera probable aldo-keto reductase 1 (LOC100243526), transcript variant X1	XP_002278850.1	PREDICTED: perakine reductase isoform X1	D7TUK1	Uncharacterized protein	VIT_14s0030g02020
XM_002281372.3	gene23559	0.005970018	1.483371964	endoplasmic reticulum membrane [GO:0005789]	catalytic activity [GO:0003824] carbon-sulfur lyase activity [GO:0016846]	response to ethylene [GO:0009723] flower development [GO:0009908] positive gravitropism [GO:0009958] maintenance of root meristem identity [GO:0010078] phloem or xylem histogenesis [GO:0010087] defense response to bacterium [GO:0042742] cellular response to nitrogen levels [GO:0043562] shoot system development [GO:0048367] gynoecium development [GO:0048467] lateral root development [GO:0048527]	LOC100262049	PREDICTED: Vitis vinifera tryptophan aminotransferase-related protein 2 (LOC100262049)	XP_002281408.1	PREDICTED: tryptophan aminotransferase-related protein 2	D7SHL6	Uncharacterized protein	VIT_17s0000g08990
XM_002284623.4	gene3336	0.007440061	1.492029169		metal ion binding [GO:0046872] 4-hydroxy-3-methylbut-2-en-1-yl diphosphate reductase activity [GO:0051745]	isopentenyl diphosphate biosynthetic process, methylerythritol 4-phosphate pathway [GO:0019288] dimethylallyl diphosphate biosynthetic process [GO:0050992] oxidation-reduction process [GO:0055114]	LOC100267479	PREDICTED: Vitis vinifera 4-hydroxy-3-methylbut-2-enyl diphosphate reductase, chloroplastic (LOC100267479)	XP_002284659.1	PREDICTED: 4-hydroxy-3-methylbut-2-enyl diphosphate reductase, chloroplastic	F6HQJ5	Uncharacterized protein	VIT_03s0063g02030
XM_002275790.3	gene22994	0.005970018	1.515660416				LOC100259359	PREDICTED: Vitis vinifera cytochrome P450 CYP736A12 (LOC100259359)	XP_002275826.1	PREDICTED: cytochrome P450 CYP736A12	F6GTJ8	Uncharacterized protein	VIT_17s0000g03910
XM_003634486.3	gene25318	0.009376157	1.5285325580000002	membrane [GO:0016020] integral component of membrane [GO:0016021]	protein kinase activity [GO:0004672] ATP binding [GO:0005524]	protein phosphorylation [GO:0006468]	LOC100264185	PREDICTED: Vitis vinifera leucine-rich repeat receptor-like tyrosine-protein kinase PXC3 (LOC100264185)	XP_003634534.1	PREDICTED: leucine-rich repeat receptor-like tyrosine-protein kinase PXC3	F6GY11	Uncharacterized protein	VIT_18s0072g00990
XM_002274994.4	gene4033	0.009120077	1.539767232				LOC100263004	PREDICTED: Vitis vinifera early nodulin-93 (LOC100263004)	XP_002275030.1	PREDICTED: early nodulin-93	D7STJ4	Uncharacterized protein	VIT_04s0008g00470
XM_002270754.3	gene22379	0.00801644	1.5399993719999998		catalytic activity [GO:0003824] spermidine synthase activity [GO:0004766] transferase activity [GO:0016740]	polyamine metabolic process [GO:0006595] polyamine biosynthetic process [GO:0006596]	LOC100232840	PREDICTED: Vitis vinifera spermine synthase (LOC100232840), transcript variant X2	XP_002270790.1	PREDICTED: spermine synthase	F6H6F3	Uncharacterized protein	VIT_16s0050g02670
XM_003633090.3	gene14597	0.009376157	1.5462075530000001	membrane [GO:0016020] integral component of membrane [GO:0016021]			LOC100854061	PREDICTED: Vitis vinifera uncharacterized LOC100854061 (LOC100854061)	XP_003633138.1	PREDICTED: uncharacterized protein LOC100854061	D7TBW6	Uncharacterized protein	VIT_11s0016g04770
XM_019217310.1	gene26192	0.008741767	1.5553943609999998		catalytic activity [GO:0003824]	metabolic process [GO:0008152]	LOC100255645	PREDICTED: Vitis vinifera D-amino-acid transaminase, chloroplastic (LOC100255645), transcript variant X1	XP_019072855.1	PREDICTED: D-amino-acid transaminase, chloroplastic isoform X1	E0CSF7	Uncharacterized protein	VIT_19s0014g02170
XM_010655811.2	gene11281	0.007440061	1.564431253				LOC104880155	PREDICTED: Vitis vinifera uncharacterized LOC104880155 (LOC104880155)	XP_010654113.1	PREDICTED: uncharacterized protein LOC104880155	D7TJA4	Uncharacterized protein	VIT_08s0007g02950
XM_019221082.1	gene8779	0.005984763	1.570951279		catalytic activity [GO:0003824]	biosynthetic process [GO:0009058]	LOC100266556	PREDICTED: Vitis vinifera uncharacterized isomerase BH0283 (LOC100266556), transcript variant X2	XP_002276977.1	PREDICTED: uncharacterized protein LOC100266556	F6HQ72	Uncharacterized protein	VIT_07s0104g00210
XM_003633981.3	gene21589	0.009568843	1.572544773				LOC100852902	PREDICTED: Vitis vinifera probable non-specific lipid-transfer protein AKCS9 (LOC100852902)	XP_003634029.2	PREDICTED: probable non-specific lipid-transfer protein AKCS9	F6I2J7	Uncharacterized protein	VIT_16s0013g00070
XM_002263818.3	gene18138	0.007451086	1.575384006		oxidoreductase activity [GO:0016491] oxidoreductase activity, acting on single donors with incorporation of molecular oxygen, incorporation of two atoms of oxygen [GO:0016702] metal ion binding [GO:0046872] dioxygenase activity [GO:0051213]	fatty acid biosynthetic process [GO:0006633] oxylipin biosynthetic process [GO:0031408] oxidation-reduction process [GO:0055114]	LOC100257867	PREDICTED: Vitis vinifera linoleate 13S-lipoxygenase 2-1, chloroplastic (LOC100257867)	XP_002263854.1	PREDICTED: linoleate 13S-lipoxygenase 2-1, chloroplastic	F6HB91	Lipoxygenase	VIT_13s0064g01480
NM_001317130.1	gene4980	0.008272618	1.583098462		isopentenyl-diphosphate delta-isomerase activity [GO:0004452] hydrolase activity [GO:0016787] isomerase activity [GO:0016853]	isoprenoid biosynthetic process [GO:0008299]	LOC100241072	Vitis vinifera isopentenyl-diphosphate Delta-isomerase I (LOC100241072)	NP_001304059.1	isopentenyl-diphosphate Delta-isomerase I	G4XGW8	Isopentenyl diphosphate isomerase II(IPI2)
XM_010657773.2	gene14144	0.009473719	1.597595058				LOC104880620	PREDICTED: Vitis vinifera probable pectinesterase/pectinesterase inhibitor 12 (LOC104880620)	XP_010656075.1	PREDICTED: probable pectinesterase/pectinesterase inhibitor 12	F6HGZ2	Pectinesterase	VIT_11s0016g00300
XM_002269614.4	gene27787	0.009473719	1.643221195				LOC100255430	PREDICTED: Vitis vinifera acyl-coenzyme A oxidase, peroxisomal (LOC100255430)	XP_002269650.3	PREDICTED: acyl-coenzyme A oxidase, peroxisomal	E0CW41	Acyl-coenzyme A oxidase	VIT_00s0662g00010
XM_002262806.4	gene8943	0.009376157	1.651153928	cytoplasm [GO:0005737]	glutathione transferase activity [GO:0004364]	glutathione metabolic process [GO:0006749]	LOC100265903	PREDICTED: Vitis vinifera glutathione S-transferase (LOC100265903)	XP_002262842.1	PREDICTED: glutathione S-transferase	F6HZ27	Uncharacterized protein	VIT_07s0005g00030
XM_002262914.4	gene20970	0.006859153	1.66233442				LOC100245524	PREDICTED: Vitis vinifera homeobox-leucine zipper protein ATHB-12 (LOC100245524)	XP_002262950.3	PREDICTED: homeobox-leucine zipper protein ATHB-12	F6I2W3	Uncharacterized protein	VIT_15s0048g02870
XM_002283838.3	gene10693	0.007612363	1.670089968	integral component of plasma membrane [GO:0005887] membrane [GO:0016020] integral component of membrane [GO:0016021]	water channel activity [GO:0015250] channel activity [GO:0015267]	water transport [GO:0006833] ion transmembrane transport [GO:0034220] transmembrane transport [GO:0055085]	LOC100246584	PREDICTED: Vitis vinifera probable aquaporin SIP2-1 (LOC100246584)	XP_002283874.2	PREDICTED: probable aquaporin SIP2-1	F6HQS2	Uncharacterized protein	VIT_08s0040g00400
XM_019220094.1	gene6258	0.009376157	1.688600012		oxidoreductase activity [GO:0016491] metal ion binding [GO:0046872]	oxidation-reduction process [GO:0055114]	LOC109122663	PREDICTED: Vitis vinifera 1-aminocyclopropane-1-carboxylate oxidase homolog 1-like (LOC109122663)	XP_019075639.1	PREDICTED: 1-aminocyclopropane-1-carboxylate oxidase homolog 1-like	F6H8J8	Uncharacterized protein	VIT_05s0049g00310
XM_002285184.4	gene6320	0.007040295	1.7006681319999999	cytoplasm [GO:0005737]	glutathione transferase activity [GO:0004364]	glutathione metabolic process [GO:0006749] toxin catabolic process [GO:0009407]	LOC100245995	PREDICTED: Vitis vinifera glutathione transferase GST 23 (LOC100245995)	XP_002285220.1	PREDICTED: glutathione transferase GST 23	F6H8P0	Uncharacterized protein	VIT_05s0049g01120
XM_002279126.4	gene15366	0.009473719	1.722332242				LOC100266026	PREDICTED: Vitis vinifera 3-hydroxyisobutyryl-CoA hydrolase-like protein 5 (LOC100266026), transcript variant X1	XP_002279162.2	PREDICTED: 3-hydroxyisobutyryl-CoA hydrolase-like protein 5	E0CU26	Uncharacterized protein	VIT_12s0028g00590
XM_002284811.3	gene23279	0.008394483	1.770526228	cell [GO:0005623]		cell redox homeostasis [GO:0045454]	LOC100263807	PREDICTED: Vitis vinifera thioredoxin-like 1-1, chloroplastic (LOC100263807)	XP_002284847.1	PREDICTED: thioredoxin-like 1-2, chloroplastic	A5C3U7	Uncharacterized protein	VITISV_027123
XM_010659751.2	gene16547	0.009376157	1.780095357				LOC109121427	PREDICTED: Vitis vinifera AAA-ATPase At3g28580-like (LOC109121427)	XP_010658053.1	PREDICTED: AAA-ATPase At3g28580-like	A5C119	Uncharacterized protein (Fragment)	VITISV_018747
XM_010665161.2	gene2351	0.009376157	1.782373815				LOC100250554	PREDICTED: Vitis vinifera uncharacterized LOC100250554 (LOC100250554)	XP_010663463.1	PREDICTED: uncharacterized protein LOC100250554	D7TTW3	Uncharacterized protein	VIT_02s0012g01400
XM_010658274.2	gene14807	0.007633029	1.78852171	extracellular region [GO:0005576]	hydrolase activity, hydrolyzing O-glycosyl compounds [GO:0004553] chitinase activity [GO:0004568] chitin binding [GO:0008061] hydrolase activity [GO:0016787] hydrolase activity, acting on glycosyl bonds [GO:0016798]	carbohydrate metabolic process [GO:0005975] chitin catabolic process [GO:0006032] metabolic process [GO:0008152]	LOC100248333	PREDICTED: Vitis vinifera acidic mammalian chitinase (LOC100248333)	XP_010656576.1	PREDICTED: acidic mammalian chitinase	D7T541	Uncharacterized protein	VIT_11s0149g00280
XM_010648030.2	gene27414	0.009998738	1.791060872				LOC100241561	PREDICTED: Vitis vinifera esterase AGAP003155 (LOC100241561)	XP_010646332.1	PREDICTED: esterase AGAP003155	E0CRS4	Uncharacterized protein	VIT_18s0001g07090
XM_002266770.4	gene3929	0.00801644	1.81364418				LOC100241630	PREDICTED: Vitis vinifera VQ motif-containing protein 22 (LOC100241630)	XP_002266806.1	PREDICTED: VQ motif-containing protein 22	A5CB24	Uncharacterized protein	VITISV_006028
XM_002284727.3	gene18716	0.00899414	1.8283332140000002	mitochondrial inner membrane [GO:0005743] integral component of peroxisomal membrane [GO:0005779] membrane [GO:0016020] integral component of membrane [GO:0016021]	transmembrane transporter activity [GO:0022857]	mitochondrial transport [GO:0006839] ADP transport [GO:0015866] ATP transport [GO:0015867] transmembrane transport [GO:0055085]	LOC100244263	PREDICTED: Vitis vinifera peroxisomal adenine nucleotide carrier 1 (LOC100244263)	XP_002284763.1	PREDICTED: peroxisomal adenine nucleotide carrier 1	F6HYZ0	Uncharacterized protein	VIT_14s0128g00390
XM_002270749.3	gene7972	0.006859153	1.8308040190000001	mitochondrion [GO:0005739]	catalytic activity [GO:0003824] alanine-glyoxylate transaminase activity [GO:0008453] transaminase activity [GO:0008483] pyridoxal phosphate binding [GO:0030170] identical protein binding [GO:0042802]		LOC100258727	PREDICTED: Vitis vinifera alanine--glyoxylate aminotransferase 2 homolog 3, mitochondrial (LOC100258727)	XP_002270785.1	PREDICTED: alanine--glyoxylate aminotransferase 2 homolog 3, mitochondrial	F6GUG5	Uncharacterized protein	VIT_06s0004g07660
XM_010661373.2	gene18549	0.005970018	1.855204525				LOC104881366	PREDICTED: Vitis vinifera calmodulin-binding protein 60 D (LOC104881366)	XP_010659675.1	PREDICTED: calmodulin-binding protein 60 D	F6I4R4	Uncharacterized protein	VIT_14s0060g01470
XM_019223687.1	gene16546	0.005970018	1.864514694				LOC100242191	PREDICTED: Vitis vinifera AAA-ATPase At3g28580-like (LOC100242191)	XP_019079232.1	PREDICTED: AAA-ATPase At3g28580-like	F6HK74	Uncharacterized protein	VIT_12s0035g00330
XM_002265239.4	gene16145	0.006060847	1.881336334				LOC100251045	PREDICTED: Vitis vinifera indole-3-glycerol phosphate synthase, chloroplastic (LOC100251045)	XP_002265275.1	PREDICTED: indole-3-glycerol phosphate synthase, chloroplastic	D7TD92	Uncharacterized protein	VIT_12s0057g01240
XM_002271664.4	gene8848	0.006859153	1.8860849259999999	nucleus [GO:0005634] cytoplasm [GO:0005737]	gibberellin binding [GO:0010331] hydrolase activity [GO:0016787]	metabolic process [GO:0008152] catabolic process [GO:0009056] positive regulation of gibberellic acid mediated signaling pathway [GO:0009939] raffinose family oligosaccharide biosynthetic process [GO:0010325] floral organ morphogenesis [GO:0048444]	LOC100249385	PREDICTED: Vitis vinifera gibberellin receptor GID1B (LOC100249385)	XP_002271700.1	PREDICTED: gibberellin receptor GID1B	F6HQ36	GID1b	VIT_07s0104g00930
XM_002276741.3	gene5930	0.008312994	1.893387673		beta-amylase activity [GO:0016161] hydrolase activity [GO:0016787] hydrolase activity, acting on glycosyl bonds [GO:0016798] amylopectin maltohydrolase activity [GO:0102229]	polysaccharide catabolic process [GO:0000272] carbohydrate metabolic process [GO:0005975] metabolic process [GO:0008152]	LOC100263193	PREDICTED: Vitis vinifera inactive beta-amylase 9 (LOC100263193)	XP_002276777.1	PREDICTED: inactive beta-amylase 9	F6HDH8	Beta-amylase	VIT_05s0020g01910
XM_002285616.4	gene7276	0.006060847	1.904535061				LOC100260291	PREDICTED: Vitis vinifera peroxidase A2 (LOC100260291)	XP_002285652.2	PREDICTED: peroxidase A2	F6GUF3	Peroxidase	VIT_06s0004g01180
XM_010656487.2	gene12477	0.009376157	1.93977199			response to heat [GO:0009408] response to high light intensity [GO:0009644] response to hydrogen peroxide [GO:0042542]	LOC100266263	PREDICTED: Vitis vinifera 26.5 kDa heat shock protein, mitochondrial (LOC100266263)	XP_010654789.1	PREDICTED: 26.5 kDa heat shock protein, mitochondrial	D7U122	Uncharacterized protein	VIT_09s0002g06790
XM_002274298.3	gene23063	0.008143519	1.960523304	phosphopyruvate hydratase complex [GO:0000015]	magnesium ion binding [GO:0000287] phosphopyruvate hydratase activity [GO:0004634] metal ion binding [GO:0046872]	glycolytic process [GO:0006096]	LOC100256026	PREDICTED: Vitis vinifera enolase 1, chloroplastic (LOC100256026)	XP_002274334.1	PREDICTED: enolase 1, chloroplastic	F6GTG3	Uncharacterized protein	VIT_17s0000g04540
XM_002285176.4	gene6317	0.005782617	1.9809577059999999	cytoplasm [GO:0005737]	glutathione transferase activity [GO:0004364]	glutathione metabolic process [GO:0006749] toxin catabolic process [GO:0009407]	LOC100256292	PREDICTED: Vitis vinifera glutathione transferase GST 23 (LOC100256292)	XP_002285212.1	PREDICTED: glutathione transferase GST 23	F6H8J1	Uncharacterized protein	VIT_05s0049g01090
XM_002275150.4	gene20673	0.005970018	1.9842602669999998		catalytic activity [GO:0003824]		LOC100259848	PREDICTED: Vitis vinifera bifunctional epoxide hydrolase 2 (LOC100259848)	XP_002275186.1	PREDICTED: bifunctional epoxide hydrolase 2	D7SLS4	Uncharacterized protein	VIT_15s0021g02470
XM_002264487.3	gene9263	0.009473719	1.986935551	nucleus [GO:0005634]	DNA binding [GO:0003677] DNA binding transcription factor activity [GO:0003700]	transcription, DNA-templated [GO:0006351] regulation of transcription, DNA-templated [GO:0006355]	LOC100246426	PREDICTED: Vitis vinifera ethylene-responsive transcription factor 1B (LOC100246426)	XP_002264523.1	PREDICTED: ethylene-responsive transcription factor 1B	A5B237	Uncharacterized protein	VITISV_012060
XM_002283040.4	gene26422	0.005970018	10.02835272				LOC100264159	PREDICTED: Vitis vinifera (-)-germacrene D synthase (LOC100264159)	XP_002283076.1	PREDICTED: (-)-germacrene D synthase	F6H2H8	Uncharacterized protein	VIT_19s0014g04800
XM_003634295.3	gene23965	0.005984763	10.05604947				LOC100232922	PREDICTED: Vitis vinifera ornithine decarboxylase (LOC100232922)	XP_003634343.2	PREDICTED: LOW QUALITY PROTEIN: ornithine decarboxylase	Q6Y837	Ornithine decarboxylase (Fragment)	ODC
XM_002274111.2	gene17710	0.005782617	10.06388882				LOC100248874	PREDICTED: Vitis vinifera putative UPF0481 protein At3g02645 (LOC100248874)	XP_002274147.1	PREDICTED: putative UPF0481 protein At3g02645	F6HXN3	Uncharacterized protein	VIT_09s0002g08580
XM_002270252.2	gene13496	0.009540501	10.25832595		oxidoreductase activity [GO:0016491] metal ion binding [GO:0046872]	oxidation-reduction process [GO:0055114]	LOC100264195	PREDICTED: Vitis vinifera protein SRG1 (LOC100264195)	XP_002270288.1	PREDICTED: protein SRG1	F6HMF3	Uncharacterized protein	VIT_10s0003g02330
XM_002275022.3	gene25872	0.006859153	10.72649014				LOC100241381	PREDICTED: Vitis vinifera valencene synthase (LOC100241381)	XP_002275058.1	PREDICTED: valencene synthase	D7TLC9	Uncharacterized protein	VIT_18s0001g05240
NM_001280935.1	gene26767	0.006209565	2.019552655		transferase activity [GO:0016740]	isoprenoid biosynthetic process [GO:0008299]	LOC100232975	Vitis vinifera farnesyl diphosphate synthase (LOC100232975)	NP_001267864.1	farnesyl diphosphate synthase	Q56CY4	Farnesyl diphosphate synthase
XM_002275781.4	gene22251	0.006209565	2.03794193	cytoplasm [GO:0005737] chloroplast [GO:0009507]	oxidoreductase activity, acting on the CH-NH2 group of donors, NAD or NADP as acceptor [GO:0016639]	oxidation-reduction process [GO:0055114] positive regulation of systemic acquired resistance [GO:1901672]	LOC100259461	PREDICTED: Vitis vinifera delta(1)-pyrroline-2-carboxylate reductase (LOC100259461)	XP_002275817.1	PREDICTED: uncharacterized protein LOC100259461	F6H6A9	Uncharacterized protein	VIT_16s0050g01430
XM_010650899.2	gene5028	0.005970018	2.044777539				LOC100263254	PREDICTED: Vitis vinifera probable calcium-binding protein CML41 (LOC100263254)	XP_010649201.1	PREDICTED: probable calcium-binding protein CML41	A5ATQ9	Uncharacterized protein	VITISV_041123
XM_002272327.4	gene11941	0.008533546	2.09919212	nucleus [GO:0005634]	transcription corepressor activity [GO:0003714]	response to wounding [GO:0009611] regulation of defense response [GO:0031347] negative regulation of nucleic acid-templated transcription [GO:1903507] regulation of jasmonic acid mediated signaling pathway [GO:2000022]	LOC100260039	PREDICTED: Vitis vinifera protein TIFY 10A (LOC100260039)	XP_002272363.2	PREDICTED: protein TIFY 10A	F6HXU5	Uncharacterized protein	VIT_09s0002g00890
XM_010655930.2	gene11111	0.004580377	2.133154403				LOC100261476	PREDICTED: Vitis vinifera protein NRT1/ PTR FAMILY 5.6 (LOC100261476)	XP_010654232.1	PREDICTED: protein NRT1/ PTR FAMILY 5.6	A5AH99	Uncharacterized protein	VITISV_024373
XM_002285268.3	gene14677	0.005970018	2.145755205				LOC100242337	PREDICTED: Vitis vinifera blue copper protein (LOC100242337)	XP_002285304.1	PREDICTED: blue copper protein	A5BRT7	Uncharacterized protein (Fragment)	VITISV_018636
XM_019221083.1	gene8782	0.007195477	2.146939576		catalytic activity [GO:0003824]	biosynthetic process [GO:0009058]	LOC104879780	PREDICTED: Vitis vinifera uncharacterized isomerase BH0283-like (LOC104879780), transcript variant X1	XP_019076628.1	PREDICTED: uncharacterized protein LOC104879780	D7TPD8	Uncharacterized protein	VIT_07s0104g00220
XM_002262777.4	gene4698	0.006060847	2.148477134		aspartic-type endopeptidase activity [GO:0004190]	proteolysis [GO:0006508] protein catabolic process [GO:0030163]	LOC100243406	PREDICTED: Vitis vinifera aspartyl protease family protein At5g10770-like (LOC100243406)	XP_010648827.2	PREDICTED: aspartyl protease family protein At5g10770-like	A5ALZ1	Uncharacterized protein	VITISV_040904
XM_002283044.4	gene22804	0.009376157	2.159927481	cytoplasm [GO:0005737]	nucleotide binding [GO:0000166] protein kinase activity [GO:0004672] protein serine/threonine kinase activity [GO:0004674] ATP binding [GO:0005524]	protein phosphorylation [GO:0006468] regulation of mitotic cell cycle [GO:0007346] signal transduction by protein phosphorylation [GO:0023014] stress-activated protein kinase signaling cascade [GO:0031098] activation of protein kinase activity [GO:0032147] regulation of apoptotic process [GO:0042981]	LOC100254418	PREDICTED: Vitis vinifera mitogen-activated protein kinase kinase 9 (LOC100254418)	XP_002283080.1	PREDICTED: mitogen-activated protein kinase kinase 9	F6GSP7	Uncharacterized protein	VIT_17s0000g01970
XM_002268213.4	gene15709	0.007395263	2.168441284				LOC100263637	PREDICTED: Vitis vinifera uncharacterized LOC100263637 (LOC100263637)	XP_002268249.1	PREDICTED: uncharacterized protein LOC100263637	F6HIA8	Uncharacterized protein	VIT_12s0059g00490
XM_002278607.4	gene18946	0.006209565	2.176312314				LOC100248669	PREDICTED: Vitis vinifera probable aldo-keto reductase 1 (LOC100248669)	XP_002278643.1	PREDICTED: probable aldo-keto reductase 1	D7TUK6	Uncharacterized protein	VIT_14s0030g01980
XM_019221532.1	gene10766	0.006859153	2.200256465				LOC109122998	PREDICTED: Vitis vinifera serine carboxypeptidase-like 46 (LOC109122998)	XP_019077077.1	PREDICTED: serine carboxypeptidase-like 46	F6HQN6	Carboxypeptidase	VIT_08s0040g01070
XM_002279549.3	gene21662	0.005970018	2.233225114	nucleus [GO:0005634]	DNA binding [GO:0003677] DNA binding transcription factor activity [GO:0003700]	transcription, DNA-templated [GO:0006351] regulation of transcription, DNA-templated [GO:0006355]	LOC100244163	PREDICTED: Vitis vinifera ethylene-responsive transcription factor 2 (LOC100244163)	XP_002279585.2	PREDICTED: ethylene-responsive transcription factor 2	F6I2N7	Uncharacterized protein	VIT_16s0013g00890
NM_001281119.1	gene22331	0.00801644	2.240001821		hydrolase activity, hydrolyzing O-glycosyl compounds [GO:0004553] chitinase activity [GO:0004568] hydrolase activity [GO:0016787] hydrolase activity, acting on glycosyl bonds [GO:0016798]	polysaccharide catabolic process [GO:0000272] carbohydrate metabolic process [GO:0005975] chitin catabolic process [GO:0006032] metabolic process [GO:0008152]	CHIT3	Vitis vinifera acidic chitinase (CHIT3)	NP_001268048.1	acidic endochitinase precursor	P51614	Acidic endochitinase	CHIT3
XM_002280635.3	gene469	0.008964662	2.2411957680000003		carboxypeptidase activity [GO:0004180] serine-type carboxypeptidase activity [GO:0004185] peptidase activity [GO:0008233] hydrolase activity [GO:0016787]	proteolysis [GO:0006508] proteolysis involved in cellular protein catabolic process [GO:0051603]	LOC100247506	PREDICTED: Vitis vinifera serine carboxypeptidase-like 50 (LOC100247506)	XP_002280671.1	PREDICTED: serine carboxypeptidase-like 50	F6HFI1	Carboxypeptidase	VIT_01s0011g04900
XM_002275787.4	gene20021	0.005782617	2.246532753				LOC100250791	PREDICTED: Vitis vinifera AAA-ATPase ASD, mitochondrial (LOC100250791)	XP_002275823.3	PREDICTED: AAA-ATPase ASD, mitochondrial	F6HV43	Uncharacterized protein	VIT_14s0066g02060
XM_003634550.3	gene25528	0.006469681	2.2649231640000003	intracellular membrane-bounded organelle [GO:0043231]	transferase activity [GO:0016740] transferase activity, transferring glycosyl groups [GO:0016757] transferase activity, transferring hexosyl groups [GO:0016758] quercetin 3-O-glucosyltransferase activity [GO:0080043] quercetin 7-O-glucosyltransferase activity [GO:0080044]	metabolic process [GO:0008152]	LOC100854078	PREDICTED: Vitis vinifera UDP-glycosyltransferase 88F4-like (LOC100854078)	XP_003634598.1	PREDICTED: UDP-glycosyltransferase 88F4-like	F6I3X4	Glycosyltransferase	VIT_18s0041g00910
XM_002277688.3	gene10746	0.0089354	2.2655183009999997	cytoplasm [GO:0005737]	glutathione transferase activity [GO:0004364]	glutathione metabolic process [GO:0006749] toxin catabolic process [GO:0009407]	LOC100262021	PREDICTED: Vitis vinifera glutathione transferase GST 23 (LOC100262021)	XP_002277724.2	PREDICTED: glutathione transferase GST 23	D7TQU2	Uncharacterized protein	VIT_08s0040g00920
XM_002278506.3	gene1642	0.008730572	2.269473422	cytoplasm [GO:0005737]	metal ion binding [GO:0046872] transition metal ion binding [GO:0046914]	metal ion transport [GO:0030001] cellular transition metal ion homeostasis [GO:0046916]	LOC100258716	PREDICTED: Vitis vinifera heavy metal-associated isoprenylated plant protein 39 (LOC100258716)	XP_002278542.1	PREDICTED: heavy metal-associated isoprenylated plant protein 39	D7TV62	Uncharacterized protein	VIT_02s0025g00350
XM_010650227.2	gene599	0.005782617	2.303970123				LOC100257728	PREDICTED: Vitis vinifera anthranilate synthase beta subunit 1, chloroplastic (LOC100257728), transcript variant X1	XP_010648529.1	PREDICTED: anthranilate synthase beta subunit 1, chloroplastic isoform X1
XM_002284774.4	gene3297	0.006859153	2.318948693				LOC100260664	PREDICTED: Vitis vinifera cytochrome P450 CYP82D47 (LOC100260664)	XP_002284810.3	PREDICTED: cytochrome P450 CYP82D47	A5C9U2	Uncharacterized protein	VITISV_016844
XM_019220791.1	gene7757	0.005970018	2.322763429				LOC109122826	PREDICTED: Vitis vinifera glutathione S-transferase U7-like (LOC109122826)	XP_019076336.1	PREDICTED: glutathione S-transferase U7-like	F6GUW8	Uncharacterized protein	VIT_06s0004g05670
XM_002280496.3	gene22895	0.009376157	2.323595192	cytoplasm [GO:0005737]	glutathione transferase activity [GO:0004364]	glutathione metabolic process [GO:0006749] toxin catabolic process [GO:0009407]	LOC100242434	PREDICTED: Vitis vinifera probable glutathione S-transferase (LOC100242434)	XP_002280532.1	PREDICTED: probable glutathione S-transferase	F6GTS9	Uncharacterized protein	VIT_17s0000g02950
XM_002280038.3	gene15506	0.005970018	2.349226873		protein dimerization activity [GO:0046983]		LOC100267703	PREDICTED: Vitis vinifera transcription factor bHLH30 (LOC100267703)	XP_002280074.1	PREDICTED: transcription factor bHLH30	F6H4Y9	Uncharacterized protein	VIT_12s0028g02350
XM_003635433.3	gene27516	0.005970018	2.36780734				LOC100853341	PREDICTED: Vitis vinifera isoflavone 2'-hydroxylase (LOC100853341)	XP_003635481.1	PREDICTED: isoflavone 2'-hydroxylase	F6GZF8	Uncharacterized protein	VIT_00s0790g00020
XM_002280472.3	gene6011	0.007395263	2.371743507				LOC100259548	PREDICTED: Vitis vinifera basic 7S globulin (LOC100259548)	XP_002280508.1	PREDICTED: basic 7S globulin	F6HDL8	Uncharacterized protein	VIT_05s0020g02720
XM_002283006.4	gene2037	0.005782617	2.37958894				LOC100254732	PREDICTED: Vitis vinifera thaumatin-like protein (LOC100254732)	XP_002283042.1	PREDICTED: protein P21	A5B2B6	Uncharacterized protein	VITISV_034657
XM_002280616.4	gene19361	0.004580377	2.38764248	nucleus [GO:0005634]	nucleic acid binding [GO:0003676]		LOC100254923	PREDICTED: Vitis vinifera zinc finger protein 6 (LOC100254923)	XP_002280652.2	PREDICTED: zinc finger protein 6	D7TT15	Uncharacterized protein	VIT_14s0006g02730
XM_010656415.2	gene12372	0.00951864	2.387829951	plasma membrane [GO:0005886] membrane [GO:0016020] integral component of membrane [GO:0016021]	nucleotide binding [GO:0000166] ATP binding [GO:0005524] ATPase activity [GO:0016887] ATPase activity, coupled to transmembrane movement of substances [GO:0042626]	transmembrane transport [GO:0055085]	LOC100251419	PREDICTED: Vitis vinifera pleiotropic drug resistance protein 1 (LOC100251419)	XP_010654717.1	PREDICTED: pleiotropic drug resistance protein 1	F6HX66	Uncharacterized protein	VIT_09s0002g05560
NM_001280975.1	gene11801	0.00766491	2.3898069509999997	plasmodesma [GO:0009506]	catalytic activity [GO:0003824] raffinose alpha-galactosidase activity [GO:0052692]	response to oxidative stress [GO:0006979] raffinose catabolic process [GO:0034484] response to karrikin [GO:0080167]	AGA	Vitis vinifera alpha-galactosidase (AGA)	NP_001267904.1	alpha-galactosidase	F6HL03	Uncharacterized protein	VIT_08s0007g08310
XM_002269434.3	gene3447	0.004580377	2.397401742				LOC100254416	PREDICTED: Vitis vinifera uncharacterized LOC100254416 (LOC100254416)	XP_002269470.1	PREDICTED: uncharacterized protein LOC100254416	D7SXW6	Uncharacterized protein	VIT_03s0091g00160
XM_002285124.3	gene602	0.009473719	2.4060945769999997		acid phosphatase activity [GO:0003993] hydrolase activity [GO:0016787]	dephosphorylation [GO:0016311]	LOC100261163	PREDICTED: Vitis vinifera purple acid phosphatase 3 (LOC100261163)	XP_002285160.1	PREDICTED: purple acid phosphatase 3	D7T8G2	Purple acid phosphatase	VIT_01s0011g06290
XM_002284201.3	gene24669	0.005319202	2.408516503				LOC100250670	PREDICTED: Vitis vinifera transcription factor MYB44 (LOC100250670)	XP_002284237.1	PREDICTED: transcription factor MYB44	F6H1E3	Uncharacterized protein	VIT_18s0001g11170
XM_010656464.2	gene12442	0.00801644	2.412248987				LOC104880259	PREDICTED: Vitis vinifera uncharacterized LOC104880259 (LOC104880259)	XP_010654766.1	PREDICTED: uncharacterized protein LOC104880259	F6HXB0	Uncharacterized protein	VIT_09s0002g06400
XM_002277504.3	gene14168	0.00951864	2.4375120630000002	membrane [GO:0016020] integral component of membrane [GO:0016021]	peroxidase activity [GO:0004601] calcium ion binding [GO:0005509] oxidoreductase activity [GO:0016491] oxidoreductase activity, acting on NAD(P)H, oxygen as acceptor [GO:0050664]	oxidation-reduction process [GO:0055114] cellular oxidant detoxification [GO:0098869]	LOC100266386	PREDICTED: Vitis vinifera respiratory burst oxidase homolog protein E (LOC100266386), transcript variant X1	XP_002277540.1	PREDICTED: respiratory burst oxidase homolog protein E isoform X1	D7TCA4	Uncharacterized protein	VIT_11s0016g00540
XM_003633561.3	gene18551	0.009473719	2.441098377				LOC100247806	PREDICTED: Vitis vinifera chaperone protein DnaJ (LOC100247806)	XP_003633609.1	PREDICTED: uncharacterized protein LOC100247806	D7UA04	Uncharacterized protein	VIT_14s0060g01490
XM_002276812.3	gene22946	0.006859153	2.443059121		calmodulin binding [GO:0005516]	response to stress [GO:0006950]	LOC100242382	PREDICTED: Vitis vinifera protein SAR DEFICIENT 1 (LOC100242382), transcript variant X2	XP_002276848.1	PREDICTED: protein SAR DEFICIENT 1 isoform X2	D7SJ21	Uncharacterized protein	VIT_17s0000g03390
XM_019223768.1	gene16133	0.008443852	2.448188781				LOC100259630	PREDICTED: Vitis vinifera nudix hydrolase 2 (LOC100259630), transcript variant X1	XP_019079313.1	PREDICTED: nudix hydrolase 2 isoform X1	A5BMI9	Uncharacterized protein	VITISV_008535
XM_002280640.4	gene22893	0.006859153	2.467069601	cytoplasm [GO:0005737]	glutathione transferase activity [GO:0004364]	glutathione metabolic process [GO:0006749] toxin catabolic process [GO:0009407]	LOC100264717	PREDICTED: Vitis vinifera probable glutathione S-transferase (LOC100264717)	XP_002280676.1	PREDICTED: probable glutathione S-transferase	F6GTT0	Uncharacterized protein	VIT_17s0000g02930
XM_010649001.2	gene29296	0.00643363	2.471223378				LOC100256210	PREDICTED: Vitis vinifera isoflavone 2'-hydroxylase (LOC100256210)	XP_010647303.2	PREDICTED: isoflavone 2'-hydroxylase	F6I2G3	Uncharacterized protein	VIT_00s0705g00010
XM_002274632.4	gene15916	0.005862628	2.472535582				LOC100255186	PREDICTED: Vitis vinifera cysteine-rich repeat secretory protein 38 (LOC100255186)	XP_002274668.1	PREDICTED: cysteine-rich repeat secretory protein 38	F6HIL6	Uncharacterized protein	VIT_12s0059g02600
XM_003633760.3	gene19995	0.005970018	2.481167156				LOC100249226	PREDICTED: Vitis vinifera senescence-associated carboxylesterase 101 (LOC100249226)	XP_003633808.1	PREDICTED: senescence-associated carboxylesterase 101	F6HV24	Uncharacterized protein	VIT_14s0066g01810
XM_010650542.2	gene4751	0.009120077	2.483109134		sarcosine oxidase activity [GO:0008115] oxidoreductase activity [GO:0016491]	tetrahydrofolate metabolic process [GO:0046653] oxidation-reduction process [GO:0055114]	LOC100265832	PREDICTED: Vitis vinifera probable sarcosine oxidase (LOC100265832)	XP_010648844.1	PREDICTED: probable sarcosine oxidase	F6H9I1	Uncharacterized protein	VIT_04s0069g00860
XM_002285178.4	gene6318	0.004580377	2.483173875	cytoplasm [GO:0005737]	glutathione transferase activity [GO:0004364]	glutathione metabolic process [GO:0006749] toxin catabolic process [GO:0009407]	LOC100251134	PREDICTED: Vitis vinifera glutathione transferase GST 23 (LOC100251134)	XP_002285214.1	PREDICTED: glutathione transferase GST 23	F6H8N9	Uncharacterized protein	VIT_05s0049g01100
XM_002285094.4	gene7471	0.009473719	2.4861034980000003	chloroplast [GO:0009507]	iron ion binding [GO:0005506] 4-hydroxy-3-methylbut-2-en-1-yl diphosphate synthase activity [GO:0046429]	isoprenoid biosynthetic process [GO:0008299] terpenoid biosynthetic process [GO:0016114] isopentenyl diphosphate biosynthetic process, methylerythritol 4-phosphate pathway [GO:0019288] cellular metabolic process [GO:0044237] oxidation-reduction process [GO:0055114]	ferredoxin	PREDICTED: Vitis vinifera 4-hydroxy-3-methylbut-2-en-1-yl diphosphate synthase (ferredoxin), chloroplastic (LOC100257071)	XP_002285130.1	PREDICTED: 4-hydroxy-3-methylbut-2-en-1-yl diphosphate synthase (ferredoxin), chloroplastic	D7SKY1	Uncharacterized protein	VIT_06s0004g02900
XM_019219908.1	gene6288	0.008866024	2.486440836				LOC109122627	PREDICTED: Vitis vinifera early nodulin-75-like (LOC109122627)
XM_002274206.3	gene5677	0.005970018	2.49146046			defense response [GO:0006952] response to biotic stimulus [GO:0009607]	PR10.2	PREDICTED: Vitis vinifera pathogenesis-related protein 10 (PR10.2)	XP_002274242.1	PREDICTED: major allergen Pru av 1	Q9FS43	Pathogenesis-related protein 10	PR10.2
XM_002283952.4	gene11415	0.005970018	2.516048178	membrane [GO:0016020] integral component of membrane [GO:0016021]			LOC100240792	PREDICTED: Vitis vinifera uncharacterized LOC100240792 (LOC100240792)	XP_002283988.1	PREDICTED: uncharacterized protein LOC100240792	D7TIY9	Uncharacterized protein	VIT_08s0007g04230
NM_001281065.1	gene22513	0.00775576	2.525200246		oxidoreductase activity [GO:0016491] metal ion binding [GO:0046872]	oxidation-reduction process [GO:0055114]	LOC100854106	Vitis vinifera flavanone 3-dioxygenase-like (LOC100854106)	NP_001267994.1	uncharacterized protein LOC100854106	A5BCA1	2ODDlike2	VIT_16s0098g00860
XM_002276317.4	gene8383	0.006859153	2.54478353	peroxisome [GO:0005777] membrane [GO:0016020] integral component of membrane [GO:0016021]	catalytic activity [GO:0003824] fatty-acyl-CoA synthase activity [GO:0004321]	metabolic process [GO:0008152] jasmonic acid biosynthetic process [GO:0009695]	LOC100267198	PREDICTED: Vitis vinifera 4-coumarate--CoA ligase-like 7 (LOC100267198)	XP_002276353.1	PREDICTED: 4-coumarate--CoA ligase-like 7	F6GW98	Uncharacterized protein	VIT_06s0061g00450
XM_010654053.2	gene9235	0.005970018	2.5475001969999997		transcription coactivator activity [GO:0003713]	regulation of nucleic acid-templated transcription [GO:1903506]	LOC100244659	PREDICTED: Vitis vinifera GRF1-interacting factor 1 (LOC100244659), transcript variant X1	XP_010652355.1	PREDICTED: GRF1-interacting factor 1	D7U2W6	Uncharacterized protein	VIT_07s0005g02950
XM_002277644.3	gene10750	0.008747942	2.598442835		hydrolase activity [GO:0016787]	metabolic process [GO:0008152] catabolic process [GO:0009056]	LOC100244884	PREDICTED: Vitis vinifera probable carboxylesterase 6 (LOC100244884)	XP_002277680.1	PREDICTED: probable carboxylesterase 6	D7TQU0	Uncharacterized protein	VIT_08s0040g00960
XM_002283028.4	gene2035	0.005448428	2.611531433				LOC100249610	PREDICTED: Vitis vinifera protein P21 (LOC100249610)	XP_002283064.1	PREDICTED: protein P21	F6HUG3	Uncharacterized protein	VIT_02s0025g04250
XM_010648516.2	gene28321	0.009440193	2.639044601				LOC100260773	PREDICTED: Vitis vinifera vacuolar-processing enzyme (LOC100260773), transcript variant X1	XP_010646818.1	PREDICTED: vacuolar-processing enzyme	F6HHS3	Uncharacterized protein	VIT_00s0323g00100
XM_002274190.4	gene15624	0.004580377	2.655019115				LOC100248895	PREDICTED: Vitis vinifera uncharacterized LOC100248895 (LOC100248895)	XP_002274226.1	PREDICTED: uncharacterized protein LOC100248895	E0CTE7	Uncharacterized protein	VIT_12s0028g03560
XM_019224777.1	gene18958	0.007440061	2.657654695		calcium ion binding [GO:0005509]		LOC100241881	PREDICTED: Vitis vinifera calmodulin (LOC100241881)	XP_019080322.1	PREDICTED: calmodulin	D7TUJ1	Uncharacterized protein	VIT_14s0030g02150
NM_001281094.1	gene7321	0.006297942	2.659410635		oxidoreductase activity [GO:0016491] oxidoreductase activity, acting on single donors with incorporation of molecular oxygen, incorporation of two atoms of oxygen [GO:0016702] metal ion binding [GO:0046872] dioxygenase activity [GO:0051213]	fatty acid biosynthetic process [GO:0006633] oxylipin biosynthetic process [GO:0031408] oxidation-reduction process [GO:0055114]	LOXA	Vitis vinifera lipoxygenase (LOXA)	NP_001268023.1	lipoxygenase	D5FUD8	Lipoxygenase	LOXA
XM_010651760.1	gene6266	0.009998738	2.664997641		oxidoreductase activity [GO:0016491] metal ion binding [GO:0046872]	oxidation-reduction process [GO:0055114]	LOC100232930	PREDICTED: Vitis vinifera 1-aminocyclopropane-1-carboxylate oxidase homolog 1 (LOC100232930)	XP_010650062.1	PREDICTED: 1-aminocyclopropane-1-carboxylate oxidase homolog 1	F6H8K3	Uncharacterized protein	VIT_05s0049g00400
XM_010660136.2	gene17318	0.009540501	2.687143454				LOC100256462	PREDICTED: Vitis vinifera LOB domain-containing protein 1 (LOC100256462)	XP_010658438.1	PREDICTED: LOB domain-containing protein 1	D7TME0	Uncharacterized protein	VIT_13s0019g03780
XM_002275399.4	gene11125	0.009002264	2.695697786	cytoplasm [GO:0005737]	glutathione transferase activity [GO:0004364]	glutathione metabolic process [GO:0006749] toxin catabolic process [GO:0009407]	LOC100247682	PREDICTED: Vitis vinifera glutathione S-transferase U8-like (LOC100247682)	XP_002275435.3	PREDICTED: glutathione S-transferase U8	A5BVL9	Uncharacterized protein	VIT_08s0007g01400
NM_001280960.1	gene19523	0.00801644	2.711133776		monooxygenase activity [GO:0004497] iron ion binding [GO:0005506] oxidoreductase activity [GO:0016491] oxidoreductase activity, acting on paired donors, with incorporation or reduction of molecular oxygen [GO:0016705] heme binding [GO:0020037] metal ion binding [GO:0046872]	oxidation-reduction process [GO:0055114]	BR6OX1	Vitis vinifera brassinosteroid-6-oxidase (BR6OX1)	NP_001267889.1	brassinosteroid-6-oxidase	D7SMP3	Uncharacterized protein	VIT_14s0083g01110
XM_002266470.3	gene11899	0.007958383	2.711987937				LOC100253160	PREDICTED: Vitis vinifera uncharacterized LOC100253160 (LOC100253160)	XP_002266506.1	PREDICTED: uncharacterized protein LOC100253160	D7TZK6	Uncharacterized protein	VIT_09s0002g00420
XM_002284724.4	gene6275	0.00751871	2.7456737939999996	nucleus [GO:0005634]	DNA binding [GO:0003677] DNA binding transcription factor activity [GO:0003700]	transcription, DNA-templated [GO:0006351] regulation of transcription, DNA-templated [GO:0006355]	LOC100251140	PREDICTED: Vitis vinifera ethylene-responsive transcription factor ERF095 (LOC100251140)	XP_002284760.3	PREDICTED: ethylene-responsive transcription factor ERF095	A5AVA3	Uncharacterized protein	VIT_05s0049g00490
XR_787365.2	gene18185	0.008124824	2.780912435				LOC100264746	PREDICTED: Vitis vinifera cyclic pyranopterin monophosphate synthase, mitochondrial (LOC100264746), transcript variant X3, misc_RNA	XP_002267864.2	PREDICTED: cyclic pyranopterin monophosphate synthase, mitochondrial isoform X1	F6HPS8	Uncharacterized protein	VIT_13s0156g00170
NM_001281279.1	gene12079	0.005984763	2.7970967110000005		hydrolase activity, hydrolyzing O-glycosyl compounds [GO:0004553] hydrolase activity [GO:0016787] hydrolase activity, acting on glycosyl bonds [GO:0016798]	carbohydrate metabolic process [GO:0005975] metabolic process [GO:0008152]	CWINV	Vitis vinifera cell wall apoplastic invertase (CWINV)	NP_001268208.1	cell wall apoplastic invertase	Q3L7K5	Cell wall apoplastic invertase	CWINV
XM_002285015.3	gene6279	0.005970018	2.809258638				LOC100240909	PREDICTED: Vitis vinifera early nodulin-75-like (LOC100240909)
XM_002285723.4	gene24255	0.007349586	2.835183499				LOC100242154	PREDICTED: Vitis vinifera protein EXORDIUM-like 2 (LOC100242154)	XP_002285759.1	PREDICTED: protein EXORDIUM-like 2	F6H0X0	Uncharacterized protein	VIT_18s0001g06180
XM_002264077.4	gene2724	0.006034755	2.854317012		acid phosphatase activity [GO:0003993] hydrolase activity [GO:0016787] metal ion binding [GO:0046872]	dephosphorylation [GO:0016311]	LOC100241752	PREDICTED: Vitis vinifera purple acid phosphatase (LOC100241752)	XP_002264113.1	PREDICTED: purple acid phosphatase	F6I1A3	Purple acid phosphatase	VIT_03s0038g00250
XM_010646155.2	gene26558	0.008730572	2.859453885				LOC104877592	PREDICTED: Vitis vinifera uncharacterized LOC104877592 (LOC104877592)	XP_010644457.1	PREDICTED: uncharacterized protein LOC104877592	F6HEK5	Uncharacterized protein	VIT_19s0090g00510
NM_001281121.1	gene5531	0.008312994	2.86852161		chitinase activity [GO:0004568] chitin binding [GO:0008061]	carbohydrate metabolic process [GO:0005975] chitin catabolic process [GO:0006032] cell wall macromolecule catabolic process [GO:0016998]	CHI1B	Vitis vinifera class I extracellular chitinase (CHI1B)	NP_001268050.1	class I extracellular chitinase precursor	Q9ZTK4	Class I extracellular chitinase	Chi1b
XM_010650900.2	gene5025	0.00801644	2.906313679				LOC100264999	PREDICTED: Vitis vinifera lysM domain receptor-like kinase 4 (LOC100264999)	XP_010649202.1	PREDICTED: lysM domain receptor-like kinase 4	F6GX02	Uncharacterized protein	VIT_04s0023g01080
XM_002273521.3	gene102	0.006859153	2.919902047		catalytic activity [GO:0003824] molybdenum ion binding [GO:0030151] pyridoxal phosphate binding [GO:0030170]		LOC100259464	PREDICTED: Vitis vinifera mitochondrial amidoxime-reducing component 1 (LOC100259464)	XP_002273557.1	PREDICTED: mitochondrial amidoxime-reducing component 1	D7T9R2	Uncharacterized protein	VIT_01s0011g01110
XM_002271549.3	gene15283	0.00951864	2.9647528430000003		catalytic activity [GO:0003824] 1-deoxy-D-xylulose-5-phosphate synthase activity [GO:0008661]	metabolic process [GO:0008152] terpenoid biosynthetic process [GO:0016114]	LOC100247834	PREDICTED: Vitis vinifera probable 1-deoxy-D-xylulose-5-phosphate synthase 2, chloroplastic (LOC100247834), transcript variant X1	XP_002271585.1	PREDICTED: probable 1-deoxy-D-xylulose-5-phosphate synthase 2, chloroplastic isoform X1	D7SQ35	Uncharacterized protein	VIT_11s0052g01730
XM_002264684.4	gene18975	0.005970018	2.984261767			defense response to bacterium [GO:0042742] defense response to fungus [GO:0050832]	LOC100255405	PREDICTED: Vitis vinifera pathogenesis-related protein PR-4 (LOC100255405)	XP_002264720.1	PREDICTED: pathogenesis-related protein PR-4	D7TXF5	Uncharacterized protein	VIT_14s0081g00030
XM_010661836.2	gene1874	0.00801644	3.004933147				LOC100232903	PREDICTED: Vitis vinifera endoglucanase 1 (LOC100232903)	XP_010660138.1	PREDICTED: endoglucanase 1	F6HU77	Endoglucanase	VIT_02s0025g02650
XM_002278409.4	gene20166	0.008546556	3.076534515	intracellular [GO:0005622] ribosome [GO:0005840] membrane [GO:0016020] integral component of membrane [GO:0016021] cytosolic large ribosomal subunit [GO:0022625]	RNA binding [GO:0003723] structural constituent of ribosome [GO:0003735]	translation [GO:0006412] ribosome biogenesis [GO:0042254]	LOC100266209	PREDICTED: Vitis vinifera uncharacterized LOC100266209 (LOC100266209)	XP_002278445.1	PREDICTED: uncharacterized protein LOC100266209	F6H5U2	Uncharacterized protein	VIT_14s0108g00930
XM_003634016.3	gene22087	0.007040295	3.096242607				LOC100241164	PREDICTED: Vitis vinifera stilbene synthase 6-like (LOC100241164)	XP_003634064.1	PREDICTED: stilbene synthase 6-like	A5CBN6	Uncharacterized protein	VITISV_026018
NM_001280962.1	gene2994	0.004580377	3.113334127		chitinase activity [GO:0004568] chitin binding [GO:0008061]	carbohydrate metabolic process [GO:0005975] chitin catabolic process [GO:0006032] cell wall macromolecule catabolic process [GO:0016998]	LOC100232985	Vitis vinifera chitinase class I (LOC100232985)	NP_001267891.1	basic endochitinase precursor	A3QRB7	Chitinase class I basic
XM_002264611.4	gene18976	0.006859153	3.1296264139999996		ribonuclease activity [GO:0004540] chitin binding [GO:0008061]	response to virus [GO:0009615] systemic acquired resistance [GO:0009627] response to salt stress [GO:0009651] response to ethylene [GO:0009723] defense response to fungus, incompatible interaction [GO:0009817] defense response to bacterium [GO:0042742] defense response to fungus [GO:0050832] response to herbivore [GO:0080027] RNA phosphodiester bond hydrolysis [GO:0090501]	LOC100260476	PREDICTED: Vitis vinifera pathogenesis-related protein PR-4 (LOC100260476)	XP_002264647.1	PREDICTED: pathogenesis-related protein PR-4	F6HVL6	Uncharacterized protein	VIT_14s0081g00050
XM_010662085.2	gene19334	0.008782826	3.150995673				LOC104881559	PREDICTED: Vitis vinifera uncharacterized LOC104881559 (LOC104881559)	XP_010660387.1	PREDICTED: uncharacterized protein LOC104881559	A5ASP8	Uncharacterized protein	VITISV_028724
XM_002266708.3	gene9412	0.005782617	3.159026665	cytoplasm [GO:0005737]	glutathione transferase activity [GO:0004364]	glutathione metabolic process [GO:0006749] toxin catabolic process [GO:0009407]	LOC100251558	PREDICTED: Vitis vinifera probable glutathione S-transferase (LOC100251558)	XP_002266744.1	PREDICTED: probable glutathione S-transferase	F6HZU2	Uncharacterized protein	VIT_07s0005g04890
XM_002267589.4	gene20930	0.005970018	3.197736015		oxidoreductase activity [GO:0016491] metal ion binding [GO:0046872]	oxidation-reduction process [GO:0055114]	LOC100255716	PREDICTED: Vitis vinifera protein DMR6-LIKE OXYGENASE 1 (LOC100255716), transcript variant X2	XP_002267625.1	PREDICTED: protein DMR6-LIKE OXYGENASE 1 isoform X2	D7U843	Uncharacterized protein	VIT_15s0048g02430
XM_019222798.1	gene14264	0.005319202	3.218194405				LOC100250779	PREDICTED: Vitis vinifera ankyrin repeat-containing protein At2g01680 (LOC100250779), transcript variant X1	XP_002278533.2	PREDICTED: ankyrin repeat-containing protein At2g01680	F6HGV0	Uncharacterized protein	VIT_11s0016g01650
XM_002277640.4	gene4077	0.005970018	3.266732267	nucleus [GO:0005634]	nucleic acid binding [GO:0003676] DNA binding [GO:0003677] zinc ion binding [GO:0008270]	transcription, DNA-templated [GO:0006351] regulation of transcription, DNA-templated [GO:0006355]	LOC100242268	PREDICTED: Vitis vinifera transcription factor MYB1R1 (LOC100242268)	XP_002277676.1	PREDICTED: transcription factor MYB1R1	D7STN2	Uncharacterized protein	VIT_04s0008g00900
XM_002272959.3	gene16813	0.005984763	3.268275985		oxidoreductase activity [GO:0016491] metal ion binding [GO:0046872]	oxidation-reduction process [GO:0055114]	LOC100245030	PREDICTED: Vitis vinifera flavonol synthase/flavanone 3-hydroxylase (LOC100245030), transcript variant X1	XP_002272995.1	PREDICTED: flavonol synthase/flavanone 3-hydroxylase	A5AZG3	Uncharacterized protein	VIT_13s0067g01020
XR_786298.2	gene9877	0.00801644	3.269572557				LOC100257784	PREDICTED: Vitis vinifera L-ascorbate oxidase (LOC100257784), transcript variant X2, misc_RNA	XP_010652830.1	PREDICTED: L-ascorbate oxidase	F6H4N1	Uncharacterized protein	VIT_07s0031g01130
XM_002285394.3	gene24453	0.004580377	3.289552749	extracellular region [GO:0005576]	growth factor activity [GO:0008083]	cell proliferation [GO:0008283] regulation of receptor activity [GO:0010469]	LOC100245416	PREDICTED: Vitis vinifera phytosulfokines 3 (LOC100245416)	XP_002285430.1	PREDICTED: phytosulfokines 3	E0CNZ4	Uncharacterized protein	VIT_18s0001g08760
XM_010649525.2	gene3302	0.008028863	3.337111802				LOC100267513	PREDICTED: Vitis vinifera cytochrome P450 CYP82D47 (LOC100267513)	XP_010647827.1	PREDICTED: cytochrome P450 CYP82D47	F6HQG0	Uncharacterized protein	VIT_03s0063g01480
XM_019216515.1	gene1728	0.009440193	3.3407024260000004	intracellular membrane-bounded organelle [GO:0043231]	transferase activity [GO:0016740] transferase activity, transferring glycosyl groups [GO:0016757] transferase activity, transferring hexosyl groups [GO:0016758] quercetin 3-O-glucosyltransferase activity [GO:0080043] quercetin 7-O-glucosyltransferase activity [GO:0080044]	metabolic process [GO:0008152]	LOC109121674	PREDICTED: Vitis vinifera hydroquinone glucosyltransferase-like (LOC109121674)	XP_019072060.1	PREDICTED: hydroquinone glucosyltransferase-like	D7TVD8	Glycosyltransferase	VIT_02s0025g01240
XM_010652612.2	gene7839	0.004580377	3.400142851	membrane [GO:0016020] integral component of membrane [GO:0016021]	monooxygenase activity [GO:0004497] iron ion binding [GO:0005506] oxidoreductase activity [GO:0016491] oxidoreductase activity, acting on paired donors, with incorporation or reduction of molecular oxygen [GO:0016705] oxidoreductase activity, acting on paired donors, with incorporation or reduction of molecular oxygen, NAD(P)H as one donor, and incorporation of one atom of oxygen [GO:0016709] hem…	secondary metabolite biosynthetic process [GO:0044550] oxidation-reduction process [GO:0055114]	LOC100257025	PREDICTED: Vitis vinifera 2-methylbutanal oxime monooxygenase (LOC100257025)	XP_010650914.1	PREDICTED: 2-methylbutanal oxime monooxygenase	D7SJZ3	Uncharacterized protein	VIT_06s0004g06460
XM_002263800.3	gene4764	0.006859153	3.406169219				LOC100244369	PREDICTED: Vitis vinifera probable WRKY transcription factor 51 (LOC100244369), transcript variant X1	XP_002263836.1	PREDICTED: probable WRKY transcription factor 51 isoform X1	D7T0E7	Uncharacterized protein	VIT_04s0069g00970
XM_010660129.2	gene17329	0.007395263	3.421113978				LOC104881118	PREDICTED: Vitis vinifera uncharacterized LOC104881118 (LOC104881118)	XP_010658431.1	PREDICTED: uncharacterized protein LOC104881118	F6HNI7	Uncharacterized protein	VIT_13s0019g03910
XM_002266609.4	gene15156	0.00801644	3.437551008				LOC100259795	PREDICTED: Vitis vinifera plant intracellular Ras-group-related LRR protein 6 (LOC100259795)	XP_002266645.2	PREDICTED: plant intracellular Ras-group-related LRR protein 6	A5AI79	Uncharacterized protein	VITISV_043793
XM_019224012.1	gene148	0.008128752	3.446484823				LOC100260982	PREDICTED: Vitis vinifera ankyrin repeat-containing protein NPR4-like (LOC100260982), transcript variant X10	XP_019079557.1	PREDICTED: uncharacterized protein LOC100260982 isoform X4	A5C2E8	Uncharacterized protein	VITISV_029434
XM_002278038.3	gene10912	0.005782617	3.460571213				LOC100256772	PREDICTED: Vitis vinifera uncharacterized LOC100256772 (LOC100256772)	XP_002278074.1	PREDICTED: uncharacterized protein LOC100256772	D7TQF0	Uncharacterized protein	VIT_08s0040g02650
XM_003635240.3	gene29119	0.007349586	3.481261055				LOC100244547	PREDICTED: Vitis vinifera NAC transcription factor 25 (LOC100244547)	XP_003635288.1	PREDICTED: NAC transcription factor 25	D7U6G0	Uncharacterized protein	VIT_00s0375g00040
NM_001281289.1	gene22741	0.005782617	3.49593394	nucleus [GO:0005634]	DNA binding [GO:0003677] DNA binding transcription factor activity [GO:0003700] sequence-specific DNA binding [GO:0043565]	transcription, DNA-templated [GO:0006351] regulation of transcription, DNA-templated [GO:0006355]	LOC100232957	Vitis vinifera WRKY-type DNA binding protein 1 (LOC100232957)	NP_001268218.1	WRKY-type DNA binding protein 1	Q5IZC7	WRKY-type DNA binding protein 1	VIT_17s0000g01280
XM_002283173.3	gene15377	0.005782617	3.5126107010000003	cytoplasm [GO:0005737]	glutathione transferase activity [GO:0004364]	glutathione metabolic process [GO:0006749]	LOC100233043	PREDICTED: Vitis vinifera glutathione S-transferase F9 (LOC100233043)	XP_002283209.1	PREDICTED: glutathione S-transferase F9	E0CU14	Uncharacterized protein	VIT_12s0028g00930
XM_002284770.4	gene3304	0.006060847	3.5276167380000003	membrane [GO:0016020] integral component of membrane [GO:0016021]	monooxygenase activity [GO:0004497] iron ion binding [GO:0005506] oxidoreductase activity [GO:0016491] oxidoreductase activity, acting on paired donors, with incorporation or reduction of molecular oxygen [GO:0016705] oxidoreductase activity, acting on paired donors, with incorporation or reduction of molecular oxygen, NAD(P)H as one donor, and incorporation of one atom of oxygen [GO:0016709] hem…	secondary metabolite biosynthetic process [GO:0044550] oxidation-reduction process [GO:0055114]	LOC100265877	PREDICTED: Vitis vinifera cytochrome P450 CYP82D47 (LOC100265877)	XP_002284806.1	PREDICTED: cytochrome P450 CYP82D47	F6HQH5	Uncharacterized protein	VIT_03s0063g01690
XM_019220619.1	gene7928	0.009473719	3.550967868				LOC100257116	PREDICTED: Vitis vinifera UDP-glycosyltransferase 87A1-like (LOC100257116), transcript variant X1	XP_002278049.2	PREDICTED: UDP-glycosyltransferase 87A1	F6GUL4	Uncharacterized protein	VIT_06s0004g07240
XM_002281117.4	gene6294	0.005970018	3.608497726				LOC100264738	PREDICTED: Vitis vinifera early nodulin-75-like (LOC100264738)	XP_002281153.2	PREDICTED: early nodulin-75-like	F6H8N1	Uncharacterized protein	VIT_05s0049g00770
XM_010657012.2	gene13095	0.006859153	3.610890542				LOC100253078	PREDICTED: Vitis vinifera uncharacterized LOC100253078 (LOC100253078)	XP_010655314.2	PREDICTED: uncharacterized protein LOC100253078	F6GYH8	Uncharacterized protein	VIT_09s0054g01720
XM_002276838.4	gene22945	0.009428525	3.611643413		calmodulin binding [GO:0005516]	response to stress [GO:0006950]	LOC100264668	PREDICTED: Vitis vinifera protein SAR DEFICIENT 1 (LOC100264668)	XP_002276874.1	PREDICTED: protein SAR DEFICIENT 1	D7SJ22	Uncharacterized protein	VIT_17s0000g03380
XM_010662084.1	gene1910	0.00766491	3.627937086				LOC100249546	PREDICTED: Vitis vinifera uncharacterized LOC100249546 (LOC100249546)	XP_010660386.1	PREDICTED: uncharacterized protein LOC100249546
XM_003635359.2	gene28934	0.009153948	3.6375106660000003		asparagine synthase (glutamine-hydrolyzing) activity [GO:0004066] protein homodimerization activity [GO:0042803]	asparagine biosynthetic process [GO:0006529]	LOC100853236	PREDICTED: Vitis vinifera stem-specific protein TSJT1-like (LOC100853236)	XP_003635407.1	PREDICTED: stem-specific protein TSJT1-like	D7TYY3	Uncharacterized protein	VIT_00s0561g00020
XM_003631185.3	gene218	0.009568843	3.670525779				LOC100266416	PREDICTED: Vitis vinifera uncharacterized LOC100266416 (LOC100266416)	XP_003631233.1	PREDICTED: uncharacterized protein LOC100266416	D7T9F2	Uncharacterized protein	VIT_01s0011g02320
XM_002282255.3	gene26253	0.008143519	3.70888406	cytoplasmic dynein complex [GO:0005868] dynein complex [GO:0030286]	cytoskeletal protein binding [GO:0008092] ATP-dependent microtubule motor activity, plus-end-directed [GO:0008574] dynein intermediate chain binding [GO:0045505] dynein light intermediate chain binding [GO:0051959]	microtubule-based process [GO:0007017] transport along microtubule [GO:0010970] cilium assembly [GO:0060271] positive regulation of ATP-dependent microtubule motor activity, plus-end-directed [GO:2000582]	LOC100257280	PREDICTED: Vitis vinifera dynein light chain 1, cytoplasmic (LOC100257280)	XP_002282291.3	PREDICTED: dynein light chain 1, cytoplasmic	F6H252	Dynein light chain	VIT_19s0014g02850
XM_002279236.2	gene7840	0.004580377	3.7146018460000003	membrane [GO:0016020] integral component of membrane [GO:0016021]	monooxygenase activity [GO:0004497] iron ion binding [GO:0005506] oxidoreductase activity [GO:0016491] oxidoreductase activity, acting on paired donors, with incorporation or reduction of molecular oxygen [GO:0016705] oxidoreductase activity, acting on paired donors, with incorporation or reduction of molecular oxygen, NAD(P)H as one donor, and incorporation of one atom of oxygen [GO:0016709] hem…	secondary metabolite biosynthetic process [GO:0044550] oxidation-reduction process [GO:0055114]	LOC100262131	PREDICTED: Vitis vinifera 2-methylbutanal oxime monooxygenase (LOC100262131)	XP_002279272.2	PREDICTED: 2-methylbutanal oxime monooxygenase	D7SJZ1	Uncharacterized protein	VIT_06s0004g06480
XM_002279368.4	gene2254	0.00801644	3.718412769				LOC100260905	PREDICTED: Vitis vinifera S-norcoclaurine synthase 1 (LOC100260905)	XP_002279404.1	PREDICTED: S-norcoclaurine synthase 1	F6HTD4	Uncharacterized protein	VIT_02s0012g00400
XM_002285455.4	gene6400	0.008048189	3.719584878		3-isopropylmalate dehydratase activity [GO:0003861] hydro-lyase activity [GO:0016836] 4 iron, 4 sulfur cluster binding [GO:0051539]	metabolic process [GO:0008152] cellular amino acid biosynthetic process [GO:0008652]	LOC100251128	PREDICTED: Vitis vinifera 3-isopropylmalate dehydratase large subunit, chloroplastic (LOC100251128), transcript variant X1	XP_002285491.1	PREDICTED: 3-isopropylmalate dehydratase large subunit, chloroplastic isoform X1	D7SZP6	Uncharacterized protein	VIT_05s0049g01980
XM_002271107.4	gene3649	0.007440061	3.720072353	membrane [GO:0016020] integral component of membrane [GO:0016021]	protein kinase activity [GO:0004672] ATP binding [GO:0005524]	protein phosphorylation [GO:0006468]	LOC100248069	PREDICTED: Vitis vinifera receptor-like protein kinase HAIKU2 (LOC100248069)	XP_002271143.2	PREDICTED: receptor-like protein kinase HAIKU2	F6HBN2	Uncharacterized protein	VIT_03s0088g01180
XM_002272401.3	gene4827	0.005862628	3.819787578		catalytic activity [GO:0003824]	metabolic process [GO:0008152]	LOC100253077	PREDICTED: Vitis vinifera butyrate--CoA ligase AAE11, peroxisomal (LOC100253077)	XP_002272437.1	PREDICTED: butyrate--CoA ligase AAE11, peroxisomal	F6HFX8	Uncharacterized protein	VIT_04s0079g00790
XM_002285314.4	gene6350	0.006859153	3.8251137589999997	integral component of peroxisomal membrane [GO:0005779] membrane [GO:0016020] integral component of membrane [GO:0016021]			LOC100266478	PREDICTED: Vitis vinifera peroxisomal membrane protein PMP22 (LOC100266478)	XP_002285350.1	PREDICTED: peroxisomal membrane protein PMP22	D7SZK1	Uncharacterized protein	VIT_05s0049g01420
XM_019222428.1	gene14021	0.006859153	3.843345571				LOC109123257	PREDICTED: Vitis vinifera G-type lectin S-receptor-like serine/threonine-protein kinase At2g19130 (LOC109123257)	XP_019077973.1	PREDICTED: G-type lectin S-receptor-like serine/threonine-protein kinase At2g19130	A5BYN3	Uncharacterized protein	VITISV_009436
XM_010665785.2	gene2255	0.006573877	3.853319163				LOC100245473	PREDICTED: Vitis vinifera S-norcoclaurine synthase 1-like (LOC100245473)	XP_010664087.1	PREDICTED: S-norcoclaurine synthase 1-like	A5ARU7	Uncharacterized protein	VITISV_016336
XM_002279386.3	gene2252	0.005970018	3.9045790960000004		oxidoreductase activity [GO:0016491] metal ion binding [GO:0046872]	oxidation-reduction process [GO:0055114]	LOC100255836	PREDICTED: Vitis vinifera S-norcoclaurine synthase 1 (LOC100255836), transcript variant X1	XP_002279422.2	PREDICTED: S-norcoclaurine synthase 1 isoform X1	D7TTI3	Uncharacterized protein	VIT_02s0012g00390
XM_002267575.3	gene22148	0.00775576	3.973589551				LOC109121431	PREDICTED: Vitis vinifera uncharacterized LOC109121431 (LOC109121431)	XP_002267611.1	PREDICTED: uncharacterized protein LOC109121431	A5ASY0	Uncharacterized protein	VIT_16s0050g00430
XM_002282952.4	gene2041	0.006209565	3.983063218				LOC100242737	PREDICTED: Vitis vinifera thaumatin-like protein (LOC100242737)	XP_002282988.1	PREDICTED: protein P21	A5C9F1	Uncharacterized protein	VIT_02s0025g04300
XM_002284048.3	gene9719	0.005970018	3.986827743				LOC100244040	PREDICTED: Vitis vinifera uncharacterized LOC100244040 (LOC100244040)	XP_002284084.1	PREDICTED: uncharacterized protein LOC100244040	A5BE80	Uncharacterized protein	VITISV_032080
XM_002274749.4	gene5671	0.009569809	4.049976267			defense response [GO:0006952] response to biotic stimulus [GO:0009607]	LOC100246525	PREDICTED: Vitis vinifera major allergen Pru av 1 (LOC100246525)	XP_002274785.1	PREDICTED: major allergen Pru av 1	D7SY74	Uncharacterized protein	VIT_05s0077g01530
XM_010665277.2	gene22999	0.008153046	4.059667319				LOC104882340	PREDICTED: Vitis vinifera cytochrome P450 CYP736A12-like (LOC104882340)	XP_010663579.1	PREDICTED: cytochrome P450 CYP736A12-like	F6GTJ5	Uncharacterized protein	VIT_17s0000g03940
XM_002283786.3	gene14441	0.005782617	4.147503443				LOC100261221	PREDICTED: Vitis vinifera lachrymatory-factor synthase-like (LOC100261221)	XP_002283822.1	PREDICTED: lachrymatory-factor synthase-like	F6HGL5	Uncharacterized protein	VIT_11s0016g03250
XM_002268424.4	gene14050	0.00801644	4.163240124	intraciliary transport particle A [GO:0030991]		intraciliary retrograde transport [GO:0035721] protein localization to cilium [GO:0061512]	LOC100252690	PREDICTED: Vitis vinifera uncharacterized LOC100252690 (LOC100252690)	XP_002268460.1	PREDICTED: uncharacterized protein LOC100252690	F6HVY9	Uncharacterized protein	VIT_10s0071g00840
XM_019226500.1	gene22820	0.00801644	4.188425801				LOC100262718	PREDICTED: Vitis vinifera uncharacterized LOC100262718 (LOC100262718), transcript variant X1	XP_019082045.1	PREDICTED: uncharacterized protein LOC100262718 isoform X1	F6GSN7	Uncharacterized protein	VIT_17s0000g02140
XM_010660270.2	gene17102	0.006037771	4.209149903	cytoplasm [GO:0005737] membrane [GO:0016020] integral component of membrane [GO:0016021]	thioredoxin-disulfide reductase activity [GO:0004791]	cellular oxidant detoxification [GO:0098869]	LOC104881136	PREDICTED: Vitis vinifera uncharacterized LOC104881136 (LOC104881136)	XP_010658572.1	PREDICTED: uncharacterized protein LOC104881136	A5C7W1	Uncharacterized protein	VITISV_019433
NM_001280942.1	gene15800	0.006209565	4.222401587		oxidoreductase activity [GO:0016491] metal ion binding [GO:0046872]	ethylene biosynthetic process [GO:0009693] oxidation-reduction process [GO:0055114]	ACO2	Vitis vinifera aconitase 2, mitochondrial (ACO2)	NP_001267871.1	aconitase 2, mitochondrial	F6HIF0	1-aminocyclopropane-1-carboxylic acid oxidase 2	ACO2
XM_002278911.4	gene25046	0.006034755	4.231744111	membrane [GO:0016020] integral component of membrane [GO:0016021]			LOC100243642	PREDICTED: Vitis vinifera uncharacterized LOC100243642 (LOC100243642)	XP_002278947.1	PREDICTED: uncharacterized protein LOC100243642	F6GZU8	Uncharacterized protein	VIT_18s0001g15130
XM_010649981.2	gene221	0.004580377	4.257848468	membrane [GO:0016020] integral component of membrane [GO:0016021]	ubiquitin protein ligase activity [GO:0061630]	protein ubiquitination [GO:0016567] proteasome-mediated ubiquitin-dependent protein catabolic process [GO:0043161]	LOC104878974	PREDICTED: Vitis vinifera E3 ubiquitin-protein ligase RNF181 (LOC104878974)	XP_010648283.1	PREDICTED: E3 ubiquitin-protein ligase RNF181	D7T9E9	Uncharacterized protein	VIT_01s0011g02350
XM_002263558.3	gene1832	0.004580377	4.277889153				LOC100261618	PREDICTED: Vitis vinifera transcription repressor MYB6 (LOC100261618)	XP_002263594.1	PREDICTED: transcription repressor MYB6	A5AZR6	Uncharacterized protein	VITISV_039737
XM_003631242.3	gene899	0.00801644	4.312495789				LOC100262187	PREDICTED: Vitis vinifera uncharacterized LOC100262187 (LOC100262187)	XP_003631290.1	PREDICTED: uncharacterized protein LOC100262187	F6HPJ4	Uncharacterized protein	VIT_01s0026g00910
XM_002263845.4	gene22091	0.006859153	4.337518221		catalytic activity [GO:0003824] transferase activity [GO:0016740] transferase activity, transferring acyl groups [GO:0016746] transferase activity, transferring acyl groups other than amino-acyl groups [GO:0016747]	metabolic process [GO:0008152] biosynthetic process [GO:0009058]	LOC100261661	PREDICTED: Vitis vinifera stilbene synthase 1 (LOC100261661)	XP_002263881.1	PREDICTED: stilbene synthase 1	F6HP20	Uncharacterized protein	VIT_16s0100g01140
XR_786802.2	gene13944	0.009540501	4.356265628				LOC100254492	PREDICTED: Vitis vinifera stilbene synthase 2-like (LOC100254492), misc_RNA	XP_002271371.1	PREDICTED: stilbene synthase 2	F6HIS2	Uncharacterized protein	VIT_10s0042g00920
XM_003634027.3	gene22070	0.008359413	4.511321452		catalytic activity [GO:0003824] transferase activity [GO:0016740] transferase activity, transferring acyl groups [GO:0016746] transferase activity, transferring acyl groups other than amino-acyl groups [GO:0016747]	metabolic process [GO:0008152] biosynthetic process [GO:0009058]	LOC100853745	PREDICTED: Vitis vinifera stilbene synthase 4-like (LOC100853745)	XP_003634075.1	PREDICTED: stilbene synthase 4-like	F6HP43	Uncharacterized protein	VIT_16s0100g00850
XM_002278208.4	gene6060	0.005319202	4.540674972		copper ion binding [GO:0005507] primary amine oxidase activity [GO:0008131] oxidoreductase activity [GO:0016491] metal ion binding [GO:0046872] quinone binding [GO:0048038]	amine metabolic process [GO:0009308] oxidation-reduction process [GO:0055114]	LOC100244323	PREDICTED: Vitis vinifera primary amine oxidase (LOC100244323)	XP_002278244.1	PREDICTED: primary amine oxidase	D7T6W4	Amine oxidase	VIT_05s0020g03280
XM_002283083.4	gene14393	0.009622946	4.546268255	cytoplasm [GO:0005737]	iron ion binding [GO:0005506] inositol oxygenase activity [GO:0050113]	inositol catabolic process [GO:0019310] oxidation-reduction process [GO:0055114]	LOC100254212	PREDICTED: Vitis vinifera probable inositol oxygenase (LOC100254212)	XP_002283119.1	PREDICTED: probable inositol oxygenase	D7TBD4	Uncharacterized protein	VIT_11s0016g02800
XM_002285639.4	gene7261	0.007440061	4.553454219				LOC100246695	PREDICTED: Vitis vinifera dirigent protein 22 (LOC100246695)	XP_002285675.1	PREDICTED: dirigent protein 22	F6GUI8	Dirigent protein	VIT_06s0004g01010
NM_001281146.1	gene7001	0.005970018	4.568206055		chitinase activity [GO:0004568] chitin binding [GO:0008061]	carbohydrate metabolic process [GO:0005975] chitin catabolic process [GO:0006032] cell wall macromolecule catabolic process [GO:0016998]	CHI4D	Vitis vinifera class IV chitinase (CHI4D)	NP_001268075.1	class IV chitinase precursor	Q7XAU6	Class IV chitinase	Chi4D
XM_002277968.3	gene1903	0.008394483	4.6144145430000005		oxidoreductase activity [GO:0016491] metal ion binding [GO:0046872]	oxidation-reduction process [GO:0055114]	LOC100246227	PREDICTED: Vitis vinifera protein DMR6-LIKE OXYGENASE 2 (LOC100246227)	XP_002278004.1	PREDICTED: protein DMR6-LIKE OXYGENASE 2	D7TVU6	Uncharacterized protein	VIT_02s0025g02960
XM_002280359.3	gene14423	0.007652388	4.624628623	membrane [GO:0016020] integral component of membrane [GO:0016021]	nucleotide binding [GO:0000166] protein kinase activity [GO:0004672] protein serine/threonine kinase activity [GO:0004674] ATP binding [GO:0005524] kinase activity [GO:0016301] transferase activity [GO:0016740]	protein phosphorylation [GO:0006468] phosphorylation [GO:0016310]	LOC100247568	PREDICTED: Vitis vinifera receptor-like protein kinase 5 (LOC100247568)	XP_002280395.1	PREDICTED: receptor-like protein kinase 5	F6HGY4	Uncharacterized protein	VIT_11s0016g03080
XM_010664197.2	gene22090	0.007395263	4.629897838		catalytic activity [GO:0003824] transferase activity [GO:0016740] transferase activity, transferring acyl groups [GO:0016746] transferase activity, transferring acyl groups other than amino-acyl groups [GO:0016747]	metabolic process [GO:0008152] biosynthetic process [GO:0009058]	LOC104877274	PREDICTED: Vitis vinifera stilbene synthase 1 (LOC104877274)	NP_001267939.1	stilbene synthase 1	H2E8S4	Resveratrol synthase	RS2
XM_002267917.4	gene21392	0.006859153	4.673316773	cytoplasm [GO:0005737]	catalytic activity [GO:0003824] lyase activity [GO:0016829] ammonia-lyase activity [GO:0016841] phenylalanine ammonia-lyase activity [GO:0045548]	L-phenylalanine catabolic process [GO:0006559] phenylpropanoid metabolic process [GO:0009698] cinnamic acid biosynthetic process [GO:0009800]	LOC100266593	PREDICTED: Vitis vinifera phenylalanine ammonia-lyase (LOC100266593)	XP_002267953.1	PREDICTED: phenylalanine ammonia-lyase	F6HEB0	Phenylalanine ammonia-lyase	VIT_16s0039g01100
XM_002283964.3	gene3135	0.006859153	4.685625471				LOC100250304	PREDICTED: Vitis vinifera isoflavone reductase-like protein (LOC100250304)	XP_002284000.1	PREDICTED: isoflavone reductase-like protein	A5AH06	Uncharacterized protein	VITISV_016670
XM_002285646.3	gene7256	0.006060847	4.690115435				LOC100248431	PREDICTED: Vitis vinifera dirigent protein 22-like (LOC100248431)	XP_002285682.1	PREDICTED: dirigent protein 22-like	F6GUI8	Dirigent protein	VIT_06s0004g01010
XM_003634967.3	gene28605	0.005782617	4.722092143	cytoplasm [GO:0005737]	transition metal ion binding [GO:0046914]	metal ion transport [GO:0030001] cellular transition metal ion homeostasis [GO:0046916]	LOC100853073	PREDICTED: Vitis vinifera uncharacterized LOC100853073 (LOC100853073)	XP_003635015.1	PREDICTED: uncharacterized protein LOC100853073	D7TRH2	Uncharacterized protein	VIT_00s0187g00020
XM_019216816.1	gene24074	0.008048189	4.729976794		hydrolase activity, acting on ester bonds [GO:0016788]		LOC100262628	PREDICTED: Vitis vinifera esterase (LOC100262628)	XP_019072361.1	PREDICTED: esterase	E0CR65	Uncharacterized protein	VIT_18s0001g02760
XM_002271102.4	gene20893	0.009376157	4.732280419				LOC100248930	PREDICTED: Vitis vinifera BON1-associated protein 2 (LOC100248930)	XP_002271138.1	PREDICTED: BON1-associated protein 2	F6I312	Uncharacterized protein	VIT_15s0048g02070
XM_002278447.4	gene22064	0.007040295	4.756370358		catalytic activity [GO:0003824] transferase activity [GO:0016740] transferase activity, transferring acyl groups [GO:0016746] transferase activity, transferring acyl groups other than amino-acyl groups [GO:0016747]	metabolic process [GO:0008152] biosynthetic process [GO:0009058]	LOC100262321	PREDICTED: Vitis vinifera stilbene synthase 2 (LOC100262321)	XP_002278483.1	PREDICTED: stilbene synthase 2	F6HP49	Uncharacterized protein	VIT_16s0100g00750
XM_010662884.2	gene20260	0.006209565	4.767546533				LOC100242017	PREDICTED: Vitis vinifera protein PHLOEM PROTEIN 2-LIKE A1 (LOC100242017), transcript variant X1	XP_010661186.1	PREDICTED: protein PHLOEM PROTEIN 2-LIKE A1 isoform X1	D7UBA3	Uncharacterized protein	VIT_15s0024g00410
XM_002276929.2	gene21200	0.007958383	4.809269053		catalytic activity [GO:0003824] 3-methyl-2-oxobutanoate hydroxymethyltransferase activity [GO:0003864] transferase activity [GO:0016740]	pantothenate biosynthetic process [GO:0015940]	LOC100251716	PREDICTED: Vitis vinifera 3-methyl-2-oxobutanoate hydroxymethyltransferase 1, mitochondrial (LOC100251716)	XP_002276965.1	PREDICTED: 3-methyl-2-oxobutanoate hydroxymethyltransferase 1, mitochondrial	F6I650	3-methyl-2-oxobutanoate hydroxymethyltransferase	VIT_15s0046g02170
XM_002275608.3	gene14166	0.009440193	4.813197455				LOC100266455	PREDICTED: Vitis vinifera uncharacterized LOC100266455 (LOC100266455)	XP_002275644.1	PREDICTED: uncharacterized protein LOC100266455	D7TCA2	Uncharacterized protein	VIT_11s0016g00520
XM_002276315.4	gene5646	0.009998738	4.819058455	plant-type cell wall [GO:0009505] apoplast [GO:0048046]	hydrolase activity, hydrolyzing O-glycosyl compounds [GO:0004553] hydrolase activity [GO:0016787] alpha-L-arabinofuranosidase activity [GO:0046556]	carbohydrate metabolic process [GO:0005975] seed coat development [GO:0010214]	LOC100249978	PREDICTED: Vitis vinifera putative beta-D-xylosidase (LOC100249978), transcript variant X1	XP_002276351.1	PREDICTED: putative beta-D-xylosidase isoform X1	F6H740	Uncharacterized protein	VIT_05s0077g01280
XM_002278349.3	gene22067	0.00759324	4.825578707		catalytic activity [GO:0003824] transferase activity [GO:0016740] transferase activity, transferring acyl groups [GO:0016746] transferase activity, transferring acyl groups other than amino-acyl groups [GO:0016747]	metabolic process [GO:0008152] biosynthetic process [GO:0009058]	LOC100245181	PREDICTED: Vitis vinifera stilbene synthase 5 (LOC100245181), transcript variant X1	XP_002278385.1	PREDICTED: stilbene synthase 3 isoform X1	D7TMT8	Uncharacterized protein	VIT_16s0100g00770
XM_002263686.4	gene22095	0.006859153	4.83552312		catalytic activity [GO:0003824] transferase activity [GO:0016740] transferase activity, transferring acyl groups [GO:0016746] transferase activity, transferring acyl groups other than amino-acyl groups [GO:0016747]	metabolic process [GO:0008152] biosynthetic process [GO:0009058]	LOC100249839	PREDICTED: Vitis vinifera stilbene synthase 3 (LOC100249839)	XP_002263722.1	PREDICTED: stilbene synthase 3	F6HP17	Uncharacterized protein	VIT_16s0100g01170
XM_002276190.3	gene2052	0.009998738	4.98391915	membrane [GO:0016020] integral component of membrane [GO:0016021]	drug transmembrane transporter activity [GO:0015238] antiporter activity [GO:0015297]	drug transmembrane transport [GO:0006855] transmembrane transport [GO:0055085]	LOC100265094	PREDICTED: Vitis vinifera protein DETOXIFICATION 49 (LOC100265094)	XP_002276226.1	PREDICTED: protein DETOXIFICATION 49	F6HUH6	Protein DETOXIFICATION	VIT_02s0025g04420
XM_003634021.3	gene22079	0.00801644	5.040434597		catalytic activity [GO:0003824] transferase activity [GO:0016740] transferase activity, transferring acyl groups [GO:0016746] transferase activity, transferring acyl groups other than amino-acyl groups [GO:0016747]	metabolic process [GO:0008152] biosynthetic process [GO:0009058]	LOC100254045	PREDICTED: Vitis vinifera stilbene synthase 4-like (LOC100254045)	XP_003634069.1	PREDICTED: stilbene synthase 4-like	F6HP30	Uncharacterized protein	VIT_16s0100g01000
XM_019225777.1	gene21137	0.004580377	5.046251074				LOC100246456	PREDICTED: Vitis vinifera acidic endochitinase-like (LOC100246456)	XP_019081322.1	PREDICTED: acidic endochitinase-like	F6I686	Uncharacterized protein	VIT_15s0046g01590
XM_002282550.4	gene330	0.009376157	5.066518791				LOC100259299	PREDICTED: Vitis vinifera LOB domain-containing protein 42 (LOC100259299)	XP_002282586.1	PREDICTED: LOB domain-containing protein 42	D7T948	Uncharacterized protein	VIT_01s0011g03530
XM_003635637.3	gene29340	0.00801644	5.093972331		catalytic activity [GO:0003824]		LOC100855356	PREDICTED: Vitis vinifera phenylalanine ammonia-lyase (LOC100855356)	XP_003635685.1	PREDICTED: phenylalanine ammonia-lyase	F6I2I6	Uncharacterized protein	VIT_00s2849g00010
XM_010665312.2	gene22944	0.005448428	5.094322966		calmodulin binding [GO:0005516]	response to stress [GO:0006950]	LOC100259493	PREDICTED: Vitis vinifera protein SAR DEFICIENT 1 (LOC100259493)	XP_010663614.1	PREDICTED: protein SAR DEFICIENT 1	D7SJ23	Uncharacterized protein	VIT_17s0000g03370
XM_002269350.4	gene22069	0.006859153	5.107149382		catalytic activity [GO:0003824] transferase activity [GO:0016740] transferase activity, transferring acyl groups [GO:0016746] transferase activity, transferring acyl groups other than amino-acyl groups [GO:0016747]	metabolic process [GO:0008152] biosynthetic process [GO:0009058]	LOC100264173	PREDICTED: Vitis vinifera stilbene synthase 5-like (LOC100264173)	XP_002269386.2	PREDICTED: stilbene synthase 5-like	F6HP45	Uncharacterized protein	VIT_16s0100g00830
XM_010656326.2	gene12200	0.006859153	5.148648231				LOC104880234	PREDICTED: Vitis vinifera uncharacterized LOC104880234 (LOC104880234)	XP_010654628.1	PREDICTED: uncharacterized protein LOC104880234	F6HYB1	Uncharacterized protein	VIT_09s0002g03700
XM_002273779.4	gene5685	0.009153948	5.179975949			defense response [GO:0006952] response to biotic stimulus [GO:0009607]	PR10.8	PREDICTED: Vitis vinifera pathogenesis-related protein 10.8 (PR10.8)	XP_002273815.2	PREDICTED: pathogenesis-related protein STH-2	A5C109	Uncharacterized protein	VIT_05s0077g01690
XM_002282881.3	gene2044	0.006209565	5.191264428			response to salt stress [GO:0009651] defense response to fungus, incompatible interaction [GO:0009817]	LOC100263272	PREDICTED: Vitis vinifera protein P21 (LOC100263272)	XP_002282917.2	PREDICTED: protein P21	F6HUH2	Uncharacterized protein	VIT_02s0025g04340
XM_002284019.4	gene24269	0.005970018	5.205560708				LOC100245494	PREDICTED: Vitis vinifera uncharacterized LOC100245494 (LOC100245494)	XP_002284055.4	PREDICTED: uncharacterized protein LOC100245494	F6H0X5	Uncharacterized protein	VIT_18s0001g06400
XM_002282719.4	gene17159	0.008472858	5.212211482		oxidoreductase activity [GO:0016491]	oxidation-reduction process [GO:0055114]	LOC100265103	PREDICTED: Vitis vinifera tropinone reductase homolog At5g06060 (LOC100265103)	XP_002282755.1	PREDICTED: tropinone reductase homolog At5g06060	D7TLP2	Uncharacterized protein	VIT_13s0019g02180
NM_001281238.1	gene18326	0.009998738	5.213577478		magnesium ion binding [GO:0000287] terpene synthase activity [GO:0010333] lyase activity [GO:0016829] metal ion binding [GO:0046872]	metabolic process [GO:0008152]	LOC100249802	Vitis vinifera (+)-alpha-phellandrene synthase (LOC100249802)	NP_001268167.1	(+)-alpha-phellandrene synthase	E5GAG4	(+)-alpha-pinene synthase
XM_002285051.3	gene14621	0.006859153	5.225516887				LOC100244070	PREDICTED: Vitis vinifera metallothiol transferase FosB (LOC100244070)	XP_002285087.1	PREDICTED: uncharacterized protein LOC100244070	A5BHH5	Uncharacterized protein	VIT_11s0016g05010
XM_002285641.4	gene7259	0.006573877	5.229452428				LOC100263839	PREDICTED: Vitis vinifera dirigent protein 7 (LOC100263839)	XP_002285677.1	PREDICTED: dirigent protein 7	F6GUI8	Dirigent protein	VIT_06s0004g01010
NM_001281244.1	gene7003	0.007652388	5.2423598810000005		chitinase activity [GO:0004568] chitin binding [GO:0008061]	carbohydrate metabolic process [GO:0005975] chitin catabolic process [GO:0006032] cell wall macromolecule catabolic process [GO:0016998]	CHI4C	Vitis vinifera class IV chitinase (CHI4C)	NP_001268173.1	class IV chitinase precursor	Q7XB39	Class IV chitinase	Chi4C
XM_002278091.3	gene13316	0.009822187	5.243004778		methyltransferase activity [GO:0008168] O-methyltransferase activity [GO:0008171] S-adenosylmethionine-dependent methyltransferase activity [GO:0008757] transferase activity [GO:0016740] protein dimerization activity [GO:0046983]	aromatic compound biosynthetic process [GO:0019438] methylation [GO:0032259]	LOC100243529	PREDICTED: Vitis vinifera trans-resveratrol di-O-methyltransferase (LOC100243529)	XP_002278127.1	PREDICTED: trans-resveratrol di-O-methyltransferase	F6HM49	Uncharacterized protein	VIT_10s0003g00470
XM_010654025.2	gene9194	0.009690063	5.280121541				LOC100264193	PREDICTED: Vitis vinifera cytochrome P450 709B2 (LOC100264193), transcript variant X1	XP_010652327.1	PREDICTED: cytochrome P450 709B2 isoform X1	D7U2S9	Uncharacterized protein	VIT_07s0005g02490
XM_002274129.3	gene21485	0.007190924	5.292786972				LOC100251088	PREDICTED: Vitis vinifera vesicle-associated membrane protein 722-like (LOC100251088)	XP_002274165.2	PREDICTED: vesicle-associated membrane protein 722-like
XM_002274126.4	gene20754	0.009998738	5.305502574	cytoplasm [GO:0005737]	catalytic activity [GO:0003824] L-lactate dehydrogenase activity [GO:0004459] oxidoreductase activity [GO:0016491] oxidoreductase activity, acting on the CH-OH group of donors, NAD or NADP as acceptor [GO:0016616]	carbohydrate metabolic process [GO:0005975] carboxylic acid metabolic process [GO:0019752] oxidation-reduction process [GO:0055114]	LOC100248878	PREDICTED: Vitis vinifera L-lactate dehydrogenase B (LOC100248878)	XP_002274162.3	PREDICTED: L-lactate dehydrogenase B	F6I382	L-lactate dehydrogenase	VIT_15s0048g00640
NM_001280967.1	gene5632	0.008964662	5.328325419	anchored component of plasma membrane [GO:0046658]	hydrolase activity, hydrolyzing O-glycosyl compounds [GO:0004553] hydrolase activity [GO:0016787] hydrolase activity, acting on glycosyl bonds [GO:0016798] polysaccharide binding [GO:0030247]	carbohydrate metabolic process [GO:0005975] metabolic process [GO:0008152]	LOC100232986	Vitis vinifera class I beta-1,3-glucanase (LOC100232986)	NP_001267896.2	class I beta-1,3-glucanase precursor	Q00NV3	Class I beta-1,3-glucanase
XM_003634025.3	gene22073	0.008546556	5.333054561	cytoplasm [GO:0005737]	catalytic activity [GO:0003824] transferase activity [GO:0016740] transferase activity, transferring acyl groups [GO:0016746] transferase activity, transferring acyl groups other than amino-acyl groups [GO:0016747] trihydroxystilbene synthase activity [GO:0050350]	defense response [GO:0006952] metabolic process [GO:0008152] biosynthetic process [GO:0009058]	LOC100853675	PREDICTED: Vitis vinifera stilbene synthase 4 (LOC100853675)	XP_003634073.1	PREDICTED: stilbene synthase 4	F6HP39	Uncharacterized protein	VIT_16s0100g00900
XM_002269682.3	gene13489	0.005970018	5.355678721				LOC100258917	PREDICTED: Vitis vinifera protein SRG1 (LOC100258917)	XP_002269718.1	PREDICTED: protein SRG1	F6HMF1	Uncharacterized protein	VIT_10s0003g02290
XM_003634018.3	gene22084	0.007958383	5.375708342		catalytic activity [GO:0003824] transferase activity [GO:0016740] transferase activity, transferring acyl groups [GO:0016746] transferase activity, transferring acyl groups other than amino-acyl groups [GO:0016747]	metabolic process [GO:0008152] biosynthetic process [GO:0009058]	LOC100253166	PREDICTED: Vitis vinifera stilbene synthase 1 (LOC100253166)	XP_003634066.1	PREDICTED: stilbene synthase 1	F6HP25	Uncharacterized protein	VIT_16s0100g01070
NM_001281005.1	gene22098	0.007349586	5.383501035	cytoplasm [GO:0005737]	catalytic activity [GO:0003824] transferase activity [GO:0016740] transferase activity, transferring acyl groups [GO:0016746] transferase activity, transferring acyl groups other than amino-acyl groups [GO:0016747] trihydroxystilbene synthase activity [GO:0050350]	defense response [GO:0006952] metabolic process [GO:0008152] biosynthetic process [GO:0009058]	STS	Vitis vinifera stilbene synthase (STS)	NP_001267934.1	stilbene synthase 6	F6HP15	Uncharacterized protein	VIT_16s0100g01200
XR_077972.4	gene22071	0.006859153	5.404090976				LOC100260554	PREDICTED: Vitis vinifera stilbene synthase 4-like (LOC100260554), misc_RNA	XP_003634070.1	PREDICTED: stilbene synthase 4-like	A5BHV3	Uncharacterized protein	VITISV_020801
XM_002279124.4	gene12250	0.006297942	5.454603126	plasma membrane [GO:0005886]		response to oxidative stress [GO:0006979]	LOC100253175	PREDICTED: Vitis vinifera protein PLANT CADMIUM RESISTANCE 8 (LOC100253175), transcript variant X1	XP_002279160.3	PREDICTED: protein PLANT CADMIUM RESISTANCE 8 isoform X1	D7U0G9	Uncharacterized protein	VIT_09s0002g04180
XM_002285645.4	gene7257	0.005970018	5.463900662				LOC100253541	PREDICTED: Vitis vinifera dirigent protein 22 (LOC100253541)	XP_002285681.1	PREDICTED: dirigent protein 22	D7SLF5	Dirigent protein	VIT_06s0004g01020
XM_002279937.3	gene1870	0.006034755	5.467503114				LOC100246135	PREDICTED: Vitis vinifera transcription factor MYC4 (LOC100246135)	XP_002279973.1	PREDICTED: transcription factor MYC4	F6HU75	Uncharacterized protein	VIT_02s0025g02610
XM_003633937.3	gene21394	0.008866024	5.501417149	cytoplasm [GO:0005737]	catalytic activity [GO:0003824] lyase activity [GO:0016829] ammonia-lyase activity [GO:0016841] phenylalanine ammonia-lyase activity [GO:0045548]	L-phenylalanine catabolic process [GO:0006559] phenylpropanoid metabolic process [GO:0009698] cinnamic acid biosynthetic process [GO:0009800]	LOC100256293	PREDICTED: Vitis vinifera phenylalanine ammonia-lyase-like (LOC100256293)	XP_003633985.1	PREDICTED: phenylalanine ammonia-lyase-like	F6HEB2	Phenylalanine ammonia-lyase	VIT_16s0039g01120
XM_002274273.4	gene5676	0.005970018	5.504660189			defense response [GO:0006952] response to biotic stimulus [GO:0009607]	LOC100244758	PREDICTED: Vitis vinifera major allergen Pru ar 1-like (LOC100244758)	XP_002274309.1	PREDICTED: major allergen Pru av 1	F6H6U6	Uncharacterized protein	VIT_05s0077g01570
XM_002268220.4	gene21396	0.00766491	5.566788208999999	cytoplasm [GO:0005737]	catalytic activity [GO:0003824] lyase activity [GO:0016829] ammonia-lyase activity [GO:0016841] phenylalanine ammonia-lyase activity [GO:0045548]	L-phenylalanine catabolic process [GO:0006559] phenylpropanoid metabolic process [GO:0009698] cinnamic acid biosynthetic process [GO:0009800]	LOC100245997	PREDICTED: Vitis vinifera phenylalanine ammonia-lyase (LOC100245997)	XP_002268256.1	PREDICTED: phenylalanine ammonia-lyase	F6HEB5	Phenylalanine ammonia-lyase	VIT_16s0039g01170
XM_002283432.4	gene20145	0.006859153	5.571937547999999	membrane [GO:0016020] integral component of membrane [GO:0016021]	amino acid transmembrane transporter activity [GO:0015171]	amino acid transmembrane transport [GO:0003333]	LOC100255991	PREDICTED: Vitis vinifera vacuolar amino acid transporter 1 (LOC100255991)	XP_002283468.1	PREDICTED: vacuolar amino acid transporter 1	D7SXA8	Uncharacterized protein	VIT_14s0108g00630
XM_019220317.1	gene8353	0.004770415	5.67034529				LOC100265368	PREDICTED: Vitis vinifera glucan endo-1,3-beta-glucosidase-like (LOC100265368), transcript variant X2	XP_019075862.1	PREDICTED: glucan endo-1,3-beta-glucosidase isoform X2	A7PQW3	Glucan endo-1,3-beta-glucosidase	VIT_06s0061g00120
XM_003634019.3	gene22081	0.009376157	5.747857637999999		catalytic activity [GO:0003824] transferase activity [GO:0016740] transferase activity, transferring acyl groups [GO:0016746] transferase activity, transferring acyl groups other than amino-acyl groups [GO:0016747]	metabolic process [GO:0008152] biosynthetic process [GO:0009058]	LOC100259991	PREDICTED: Vitis vinifera stilbene synthase 4-like (LOC100259991)	XP_003634067.1	PREDICTED: stilbene synthase 4-like	F6HP28	Uncharacterized protein	VIT_16s0100g01020
XM_019225478.1	gene20561	0.008912255	5.754513387	membrane [GO:0016020] integral component of membrane [GO:0016021]			LOC100242687	PREDICTED: Vitis vinifera uncharacterized LOC100242687 (LOC100242687)	XP_002270460.2	PREDICTED: uncharacterized protein LOC100264971	D7SM08	Uncharacterized protein	VIT_15s0021g01260
XM_003634026.3	gene22072	0.006859153	5.770403035		catalytic activity [GO:0003824] transferase activity [GO:0016740] transferase activity, transferring acyl groups [GO:0016746] transferase activity, transferring acyl groups other than amino-acyl groups [GO:0016747]	metabolic process [GO:0008152] biosynthetic process [GO:0009058]	LOC100853708	PREDICTED: Vitis vinifera stilbene synthase 4-like (LOC100853708)	XP_003634074.1	PREDICTED: stilbene synthase 4-like	F6HP40	Uncharacterized protein	VIT_16s0100g00880
XM_002263771.3	gene22092	0.005782617	5.82259881		catalytic activity [GO:0003824] transferase activity [GO:0016740] transferase activity, transferring acyl groups [GO:0016746] transferase activity, transferring acyl groups other than amino-acyl groups [GO:0016747]	metabolic process [GO:0008152] biosynthetic process [GO:0009058]	LOC100266849	PREDICTED: Vitis vinifera stilbene synthase 6 (LOC100266849)	XP_002263807.1	PREDICTED: stilbene synthase 6	F6HP19	Uncharacterized protein	VIT_16s0100g01150
NM_001281027.1	gene5675	0.006209565	5.873025204			defense response [GO:0006952] response to biotic stimulus [GO:0009607]	PR10.3	Vitis vinifera pathogenesis-related protein 10.3 (PR10.3)	NP_001267956.1	uncharacterized protein LOC100267074	B7SL50	Pathogenesis-related protein 10.3	PR10.3
XM_010664198.2	gene22088	0.006859153	5.942446979		catalytic activity [GO:0003824] transferase activity [GO:0016740] transferase activity, transferring acyl groups [GO:0016746] transferase activity, transferring acyl groups other than amino-acyl groups [GO:0016747]	metabolic process [GO:0008152] biosynthetic process [GO:0009058]	LOC100246283	PREDICTED: Vitis vinifera stilbene synthase 5 (LOC100246283)	XP_010662500.1	PREDICTED: stilbene synthase 5	F6HP22	Uncharacterized protein	VIT_16s0100g01120
XM_002262714.3	gene1527	0.009376157	5.95224636	nucleus [GO:0005634]	transcription corepressor activity [GO:0003714]	response to wounding [GO:0009611] regulation of defense response [GO:0031347] negative regulation of nucleic acid-templated transcription [GO:1903507] regulation of jasmonic acid mediated signaling pathway [GO:2000022]	LOC100262641	PREDICTED: Vitis vinifera protein TIFY 9 (LOC100262641)	XP_002262750.1	PREDICTED: protein TIFY 9	D7U618	Uncharacterized protein	VIT_01s0146g00480
XM_002282459.4	gene7436	0.00951864	6.016199912		carbonate dehydratase activity [GO:0004089] zinc ion binding [GO:0008270] metal ion binding [GO:0046872]	one-carbon metabolic process [GO:0006730]	LOC100243331	PREDICTED: Vitis vinifera alpha carbonic anhydrase 7 (LOC100243331)	XP_002282495.2	PREDICTED: alpha carbonic anhydrase 7	D7SL11	Uncharacterized protein	VIT_06s0004g02590
XM_002285642.3	gene7258	0.005970018	6.081875212				LOC100258684	PREDICTED: Vitis vinifera dirigent protein 7 (LOC100258684)	XP_002285678.1	PREDICTED: dirigent protein 7	F6GUI8	Dirigent protein	VIT_06s0004g01010
XM_002282561.3	gene24642	0.009547378	6.098449861000001	cytoplasm [GO:0005737] membrane [GO:0016020]	phospholipase activity [GO:0004620] hydrolase activity [GO:0016787] acylglycerol lipase activity [GO:0047372]	lipid metabolic process [GO:0006629] metabolic process [GO:0008152] lipid catabolic process [GO:0016042]	LOC100266120	PREDICTED: Vitis vinifera patatin-like protein 2 (LOC100266120)	XP_002282597.1	PREDICTED: patatin-like protein 2	E0CP89	Patatin	VIT_18s0001g10850
XM_002266017.3	gene25222	0.006859153	6.119413674	membrane [GO:0016020] integral component of membrane [GO:0016021]	catalytic activity [GO:0003824] carbon-sulfur lyase activity [GO:0016846]		LOC100249244	PREDICTED: Vitis vinifera tryptophan aminotransferase-related protein 3 (LOC100249244)	XP_002266053.1	PREDICTED: tryptophan aminotransferase-related protein 3	D7SXY7	Uncharacterized protein	VIT_18s0157g00140
XM_003634017.3	gene22086	0.007349586	6.164725293				LOC100258294	PREDICTED: Vitis vinifera stilbene synthase 1-like (LOC100258294)	XP_003634065.1	PREDICTED: stilbene synthase 1-like	A0FDZ9	Stilbene synthase 2
XM_002264771.4	gene10481	0.005970018	6.194567528				LOC100264239	PREDICTED: Vitis vinifera flavonol synthase/flavanone 3-hydroxylase (LOC100264239)	XP_002264807.1	PREDICTED: flavonol synthase/flavanone 3-hydroxylase	F6H6T4	Uncharacterized protein	VIT_08s0105g00380
XM_002284880.4	gene24582	0.008874615	6.2374700260000004		transferase activity, transferring acyl groups other than amino-acyl groups [GO:0016747]		LOC100260914	PREDICTED: Vitis vinifera uncharacterized acetyltransferase At3g50280-like (LOC100260914)	XP_002284916.2	PREDICTED: uncharacterized acetyltransferase At3g50280-like	F6H1B0	Uncharacterized protein	VIT_18s0001g10180
XM_002277936.3	gene14216	0.005970018	6.269296453	membrane [GO:0016020]	monooxygenase activity [GO:0004497] iron ion binding [GO:0005506] oxidoreductase activity [GO:0016491] oxidoreductase activity, acting on paired donors, with incorporation or reduction of molecular oxygen [GO:0016705] oxidoreductase activity, acting on paired donors, with incorporation or reduction of molecular oxygen, NAD(P)H as one donor, and incorporation of one atom of oxygen [GO:0016709] hem…	secondary metabolite biosynthetic process [GO:0044550] oxidation-reduction process [GO:0055114]	LOC100262821	PREDICTED: Vitis vinifera flavonoid 3'-monooxygenase (LOC100262821)	XP_002277972.1	PREDICTED: flavonoid 3'-monooxygenase	F6HGT3	Uncharacterized protein	VIT_11s0016g01050
XM_002271525.3	gene2694	0.009822187	6.2787376010000004	membrane [GO:0016020] integral component of membrane [GO:0016021]			LOC100244332	PREDICTED: Vitis vinifera transmembrane protein 45B (LOC100244332)	XP_002271561.1	PREDICTED: transmembrane protein 45B	D7TFC3	Uncharacterized protein	VIT_02s0087g00750
NM_001281248.1	gene27015	0.009153948	6.308779257		transferase activity [GO:0016740]		GST1	Vitis vinifera glutathione S-transferase (GST1)	NP_001268177.1	glutathione S-transferase	Q6YEY5	Glutathione S-transferase	GST1
XM_002266783.3	gene16167	0.009376157	6.313074419				LOC100242530	PREDICTED: Vitis vinifera heavy metal-associated isoprenylated plant protein 16-like (LOC100242530)	XP_002266819.2	PREDICTED: heavy metal-associated isoprenylated plant protein 16-like	D7TDB2	Uncharacterized protein	VIT_12s0057g01440
XM_010652685.2	gene7724	0.006859153	6.313212622				LOC109121396	PREDICTED: Vitis vinifera tropinone reductase homolog At5g06060-like (LOC109121396), transcript variant X3	XP_010650987.1	PREDICTED: tropinone reductase homolog At2g29260, chloroplastic-like isoform X3	D7SK98	Uncharacterized protein	VIT_06s0004g05320
XM_002271938.3	gene8701	0.00801644	6.374227821		chlorophyllase activity [GO:0047746]	chlorophyll catabolic process [GO:0015996]	LOC100243499	PREDICTED: Vitis vinifera chlorophyllase-1 (LOC100243499)	XP_002271974.1	PREDICTED: chlorophyllase-1	F6HI76	Uncharacterized protein	VIT_07s0151g00130
XM_002274499.4	gene5674	0.006300426	6.375162061			defense response [GO:0006952] response to biotic stimulus [GO:0009607]	LOC100261887	PREDICTED: Vitis vinifera pathogenesis-related protein 10.3-like (LOC100261887)	XP_002274535.1	PREDICTED: major allergen Pru av 1	D7SY76	Uncharacterized protein	VIT_05s0077g01560
XM_002282432.4	gene8683	0.009376157	6.38298163		iron ion binding [GO:0005506] oxidoreductase activity, acting on paired donors, with incorporation or reduction of molecular oxygen [GO:0016705] heme binding [GO:0020037]	oxidation-reduction process [GO:0055114]	LOC100264774	PREDICTED: Vitis vinifera cytochrome P450 94A1 (LOC100264774)	XP_002282468.1	PREDICTED: cytochrome P450 94A1	D7SQN0	Uncharacterized protein	VIT_07s0141g00890
XM_002281803.4	gene2996	0.009147631	6.436744327	nucleus [GO:0005634]	hydrolase activity [GO:0016787]	cytokinin biosynthetic process [GO:0009691]	LOC100264122	PREDICTED: Vitis vinifera cytokinin riboside 5'-monophosphate phosphoribohydrolase LOG5 (LOC100264122), transcript variant X2	XP_002281839.1	PREDICTED: cytokinin riboside 5'-monophosphate phosphoribohydrolase LOG5 isoform X2	D7U4W2	Cytokinin riboside 5'-monophosphate phosphoribohydrolase	VIT_03s0038g03420
XM_002274581.3	gene5673	0.005970018	6.459157218			defense response [GO:0006952] response to biotic stimulus [GO:0009607]	LOC100256795	PREDICTED: Vitis vinifera pathogenesis-related protein 10.3-like (LOC100256795)	XP_002274617.1	PREDICTED: major allergen Pru av 1	D7SY75	Uncharacterized protein	VIT_05s0077g01550
XM_003635375.3	gene29555	0.009998738	6.46426896		asparagine synthase (glutamine-hydrolyzing) activity [GO:0004066] protein homodimerization activity [GO:0042803]	asparagine biosynthetic process [GO:0006529]	LOC100854489	PREDICTED: Vitis vinifera stem-specific protein TSJT1 (LOC100854489)	XP_003635407.1	PREDICTED: stem-specific protein TSJT1-like	D7UE87	Uncharacterized protein	VIT_00s0586g00030
XM_010666282.2	gene24644	0.008153046	6.497619146	cytoplasm [GO:0005737] membrane [GO:0016020]	phospholipase activity [GO:0004620] hydrolase activity [GO:0016787] acylglycerol lipase activity [GO:0047372]	lipid metabolic process [GO:0006629] metabolic process [GO:0008152] lipid catabolic process [GO:0016042]	LOC109121419	PREDICTED: Vitis vinifera patatin-like protein 2 (LOC109121419)	XP_010664584.1	PREDICTED: patatin-like protein 2	E0CP91	Patatin	VIT_18s0001g10870
XM_002264953.4	gene22083	0.005448428	6.505306877000001		catalytic activity [GO:0003824] transferase activity [GO:0016740] transferase activity, transferring acyl groups [GO:0016746] transferase activity, transferring acyl groups other than amino-acyl groups [GO:0016747]	metabolic process [GO:0008152] biosynthetic process [GO:0009058]	LOC100242903	PREDICTED: Vitis vinifera stilbene synthase 4 (LOC100242903)	XP_002264989.1	PREDICTED: stilbene synthase 4	F6HP26	Uncharacterized protein	VIT_16s0100g01040
XM_002271668.4	gene11907	0.007440061	6.5100764689999995		lipase activity [GO:0016298] hydrolase activity, acting on ester bonds [GO:0016788]	lipid metabolic process [GO:0006629]	LOC100242873	PREDICTED: Vitis vinifera GDSL esterase/lipase 1 (LOC100242873)	XP_002271704.1	PREDICTED: GDSL esterase/lipase 1	D7TZL3	Uncharacterized protein	VIT_09s0002g00510
XM_010648364.2	gene29463	0.008546556	6.577793112				LOC104878270	PREDICTED: Vitis vinifera (3S,6E)-nerolidol synthase 1-like (LOC104878270)	NP_001267895.1	(3S,6E)-nerolidol synthase 1, chloroplastic-like	E5GAH6	(3S)-linalool/(E)-nerolidol /(E,E)-geranyl linalool synthase
XM_010664870.2	gene23503	0.004580377	6.642874782000001		carbonate dehydratase activity [GO:0004089] zinc ion binding [GO:0008270] lyase activity [GO:0016829]	carbon utilization [GO:0015976]	LOC104882284	PREDICTED: Vitis vinifera carbonic anhydrase 2 (LOC104882284), transcript variant X2	XP_019081891.1	PREDICTED: carbonic anhydrase 2 isoform X1	D7SHR6	Carbonic anhydrase	VIT_17s0000g08450
XM_002274261.3	gene19656	0.005782617	6.650368145				LOC100248101	PREDICTED: Vitis vinifera UPF0497 membrane protein 7 (LOC100248101)	XP_002274297.1	PREDICTED: CASP-like protein 1F2	A7PA04	CASP-like protein 1F2	VIT_14s0068g01400
NM_001281117.1	gene22082	0.008472858	6.693745738		catalytic activity [GO:0003824] transferase activity [GO:0016740] transferase activity, transferring acyl groups [GO:0016746] transferase activity, transferring acyl groups other than amino-acyl groups [GO:0016747]	metabolic process [GO:0008152] biosynthetic process [GO:0009058]	STS	Vitis vinifera stilbene synthase (STS)	NP_001268046.1	stilbene synthase 3	M4XZG8	Resveratrol synthase
XM_002274670.4	gene5672	0.005970018	6.717581676			defense response [GO:0006952] response to biotic stimulus [GO:0009607]	LOC100251668	PREDICTED: Vitis vinifera major allergen Pru av 1-like (LOC100251668)	XP_002274706.1	PREDICTED: major allergen Pru av 1-like	F6H6U5	Uncharacterized protein	VIT_05s0077g01540
XM_019216817.1	gene24076	0.008472858	6.732656592				LOC109121704	PREDICTED: Vitis vinifera esterase-like (LOC109121704), transcript variant X1	XP_019072362.1	PREDICTED: esterase-like	E0CR67	Uncharacterized protein	VIT_18s0001g02780
XM_002277258.3	gene15453	0.009147631	6.758594523999999		catalytic activity [GO:0003824] oxidoreductase activity [GO:0016491] oxidoreductase activity, acting on CH-OH group of donors [GO:0016614] flavin adenine dinucleotide binding [GO:0050660]	oxidation-reduction process [GO:0055114]	LOC100248870	PREDICTED: Vitis vinifera berberine bridge enzyme-like 13 (LOC100248870)	XP_002277294.1	PREDICTED: berberine bridge enzyme-like 13	F6H526	Uncharacterized protein	VIT_12s0028g01780
XM_002283363.4	gene7255	0.004580377	6.8638781710000005	extracellular region [GO:0005576] membrane [GO:0016020] integral component of membrane [GO:0016021] apoplast [GO:0048046]			LOC100244918	PREDICTED: Vitis vinifera dirigent protein 22 (LOC100244918)	XP_002283399.1	PREDICTED: dirigent protein 22	F6GUI8	Dirigent protein	VIT_06s0004g01010
XM_002273890.3	gene8704	0.005984763	6.931393256000001		chlorophyllase activity [GO:0047746]	chlorophyll catabolic process [GO:0015996]	LOC100249336	PREDICTED: Vitis vinifera chlorophyllase-1 (LOC100249336)	XP_002273926.1	PREDICTED: chlorophyllase-1	F6HI72	Uncharacterized protein	VIT_07s0151g00210
XM_010656427.2	gene12393	0.006859153	6.95776787				LOC100249812	PREDICTED: Vitis vinifera boron transporter 4 (LOC100249812), transcript variant X2	XP_002285279.1	PREDICTED: boron transporter 4	F6HX81	Uncharacterized protein	VIT_09s0002g05810
XM_010654461.2	gene9765	0.007395263	6.98643194				LOC104879917	PREDICTED: Vitis vinifera uncharacterized LOC104879917 (LOC104879917)	XP_010652763.1	PREDICTED: uncharacterized protein LOC104879917	D7TTE3	Uncharacterized protein	VIT_07s0129g01010
NM_001281134.1	gene25858	0.006060847	7.162775849		magnesium ion binding [GO:0000287] terpene synthase activity [GO:0010333] lyase activity [GO:0016829] metal ion binding [GO:0046872]	metabolic process [GO:0008152]	LOC100267145	Vitis vinifera terpene synthase (LOC100267145)	NP_001268063.1	uncharacterized protein LOC100267145	E5GAF7	Terpene synthase	VIT_18s0001g04280
XM_002271161.4	gene13642	0.00766491	7.200673591				LOC100246382	PREDICTED: Vitis vinifera protein TIFY 5A (LOC100246382)	XP_002271197.1	PREDICTED: protein TIFY 5A	A5AT04	Uncharacterized protein	VIT_10s0003g03790
XM_002266772.3	gene18322	0.006469681	7.554037385				LOC100261705	PREDICTED: Vitis vinifera (-)-alpha-terpineol synthase (LOC100261705)	XP_002266808.1	PREDICTED: (-)-alpha-terpineol synthase	F6I5S6	Uncharacterized protein	VIT_13s0067g03700
XM_010652664.2	gene7760	0.00801644	7.633041099999999	cytoplasm [GO:0005737]	glutathione transferase activity [GO:0004364]	glutathione metabolic process [GO:0006749] toxin catabolic process [GO:0009407]	LOC100244980	PREDICTED: Vitis vinifera glutathione S-transferase U8 (LOC100244980)	XP_010650966.1	PREDICTED: glutathione S-transferase U8	F6GUW5	Uncharacterized protein	VIT_06s0004g05700
XM_003633399.3	gene16931	0.005448428	7.707874772				LOC100253513	PREDICTED: Vitis vinifera phenylalanine N-monooxygenase (LOC100253513)	XP_003633447.2	PREDICTED: phenylalanine N-monooxygenase	F6HC42	Uncharacterized protein	VIT_13s0067g02730
XM_019217876.1	gene25855	0.006297942	7.711553126		magnesium ion binding [GO:0000287] terpene synthase activity [GO:0010333] lyase activity [GO:0016829] metal ion binding [GO:0046872]	metabolic process [GO:0008152]	LOC100241480	PREDICTED: Vitis vinifera valencene synthase (LOC100241480)	XP_019073421.1	PREDICTED: valencene synthase	D7TL96	Uncharacterized protein	VIT_18s0001g04120
XM_002278362.3	gene15553	0.005782617	7.839296784		methyltransferase activity [GO:0008168] O-methyltransferase activity [GO:0008171] S-adenosylmethionine-dependent methyltransferase activity [GO:0008757] transferase activity [GO:0016740] protein dimerization activity [GO:0046983]	aromatic compound biosynthetic process [GO:0019438] methylation [GO:0032259]	LOC100255808	PREDICTED: Vitis vinifera trans-resveratrol di-O-methyltransferase (LOC100255808)	XP_002278398.1	PREDICTED: trans-resveratrol di-O-methyltransferase	E0CTL4	Uncharacterized protein	VIT_12s0028g02740
XM_002268744.4	gene2556	0.009998738	7.986597513				LOC100241359	PREDICTED: Vitis vinifera bifunctional nitrilase/nitrile hydratase NIT4B (LOC100241359), partial mRNA	XP_002268780.2	PREDICTED: bifunctional nitrilase/nitrile hydratase NIT4B, partial	F6I071	Uncharacterized protein	VIT_02s0033g00660
XM_003633200.3	gene15554	0.005970018	8.136859115		methyltransferase activity [GO:0008168] O-methyltransferase activity [GO:0008171] S-adenosylmethionine-dependent methyltransferase activity [GO:0008757] transferase activity [GO:0016740] protein dimerization activity [GO:0046983]	aromatic compound biosynthetic process [GO:0019438] methylation [GO:0032259]	LOC100260877	PREDICTED: Vitis vinifera trans-resveratrol di-O-methyltransferase-like (LOC100260877)	XP_003633248.1	PREDICTED: trans-resveratrol di-O-methyltransferase-like	F6H5I3	Uncharacterized protein	VIT_12s0028g02760
XM_010657397.2	gene13685	0.008546556	8.240007016				LOC100266935	PREDICTED: Vitis vinifera tyrosine/DOPA decarboxylase 5 (LOC100266935)	XP_010655699.1	PREDICTED: tyrosine/DOPA decarboxylase 5	A5BEX5	Uncharacterized protein	VITISV_003983
XM_003635587.3	gene29640	0.009822187	8.264736571				LOC100855027	PREDICTED: Vitis vinifera laccase-14-like (LOC100855027)	XP_003635465.2	PREDICTED: laccase-15-like	F6I7Q3	Uncharacterized protein (Fragment)	VIT_00s2280g00010
XM_002278481.3	gene15547	0.005782617	8.390943145		methyltransferase activity [GO:0008168] O-methyltransferase activity [GO:0008171] S-adenosylmethionine-dependent methyltransferase activity [GO:0008757] transferase activity [GO:0016740] protein dimerization activity [GO:0046983]	aromatic compound biosynthetic process [GO:0019438] methylation [GO:0032259]	LOC100250627	PREDICTED: Vitis vinifera trans-resveratrol di-O-methyltransferase (LOC100250627)	XP_002278517.1	PREDICTED: trans-resveratrol di-O-methyltransferase	F6H5I6	Uncharacterized protein	VIT_12s0028g02700
XM_010663634.2	gene21045	0.005862628	8.456153784				LOC100852737	PREDICTED: Vitis vinifera O-acyltransferase WSD1 (LOC100852737)	XP_010661936.2	PREDICTED: LOW QUALITY PROTEIN: O-acyltransferase WSD1	D7UCR7	Uncharacterized protein	VIT_15s0046g00710
NM_001281015.1	gene18733	0.006859153	8.486974562	extracellular region [GO:0005576] cell wall [GO:0005618]	manganese ion binding [GO:0030145] nutrient reservoir activity [GO:0045735] metal ion binding [GO:0046872]		GER7	Vitis vinifera germin-like protein 7 (GER7)	NP_001267944.1	germin-like protein 7 precursor	A8QK93	Germin-like protein 7	GER7
XM_002283034.3	gene26423	0.005319202	8.605256351		magnesium ion binding [GO:0000287] terpene synthase activity [GO:0010333] lyase activity [GO:0016829] metal ion binding [GO:0046872]	metabolic process [GO:0008152]	LOC100241877	PREDICTED: Vitis vinifera (-)-germacrene D synthase (LOC100241877)	XP_002283070.1	PREDICTED: (-)-germacrene D synthase	A5BEB8	Uncharacterized protein	VIT_19s0014g04810
XM_002275315.3	gene25876	0.005319202	8.757851587000001		magnesium ion binding [GO:0000287] terpene synthase activity [GO:0010333] lyase activity [GO:0016829] metal ion binding [GO:0046872]	metabolic process [GO:0008152]	LOC100261959	PREDICTED: Vitis vinifera valencene synthase (LOC100261959)	XP_002275351.1	PREDICTED: valencene synthase	D7TLC9	Uncharacterized protein	VIT_18s0001g05240
XM_019225163.1	gene18735	0.007395263	8.84175928	extracellular region [GO:0005576] cell wall [GO:0005618]	manganese ion binding [GO:0030145] nutrient reservoir activity [GO:0045735] metal ion binding [GO:0046872]		LOC109123939	PREDICTED: Vitis vinifera germin-like protein subfamily 1 member 17 (LOC109123939)	NP_001267944.1	germin-like protein 7 precursor	A8QK93	Germin-like protein 7	GER7
XM_019219764.1	gene6364	0.005782617	9.002721889				LOC100242555	PREDICTED: Vitis vinifera uncharacterized LOC100242555 (LOC100242555), transcript variant X1	XP_019075309.1	PREDICTED: uncharacterized protein LOC100242555 isoform X1	F6H8S0	Uncharacterized protein	VIT_05s0049g01620
XM_002265409.4	gene25960	0.008394483	9.127581353				LOC100249362	PREDICTED: Vitis vinifera laccase-15-like (LOC100249362)	XP_002265445.2	PREDICTED: laccase-15-like	F6HW97	Laccase	VIT_18s0001g00400
XM_002269854.3	gene13490	0.005984763	9.133510909				LOC100265856	PREDICTED: Vitis vinifera protein SRG1 (LOC100265856)	XP_002269890.1	PREDICTED: protein SRG1	D7TJV8	Uncharacterized protein	VIT_10s0003g02280
XM_019217887.1	gene25853	0.004580377	9.172563324				LOC100249970	PREDICTED: Vitis vinifera valencene synthase-like (LOC100249970)	XP_019073432.1	PREDICTED: valencene synthase-like	A5B0J8	Uncharacterized protein	VITISV_013102
XM_002279522.3	gene21138	0.004580377	9.201203097999999	extracellular region [GO:0005576]	chitinase activity [GO:0004568] chitin binding [GO:0008061]	carbohydrate metabolic process [GO:0005975] chitin catabolic process [GO:0006032]	LOC100261940	PREDICTED: Vitis vinifera acidic endochitinase (LOC100261940)	XP_002279558.1	PREDICTED: acidic endochitinase	F6I685	Uncharacterized protein	VIT_15s0046g01600
XM_002275498.3	gene7000	0.006859153	9.260169206		chitinase activity [GO:0004568] chitin binding [GO:0008061]	carbohydrate metabolic process [GO:0005975] chitin catabolic process [GO:0006032] cell wall macromolecule catabolic process [GO:0016998]	LOC100252703	PREDICTED: Vitis vinifera chitinase 5-like (LOC100252703)	XP_002275534.1	PREDICTED: chitinase 5	A5AK36	Uncharacterized protein	VIT_05s0094g00330
XM_002270000.3	gene13493	0.009822187	9.306267331		oxidoreductase activity [GO:0016491] metal ion binding [GO:0046872]	oxidation-reduction process [GO:0055114]	LOC100245262	PREDICTED: Vitis vinifera protein SRG1 (LOC100245262)	XP_002270036.1	PREDICTED: protein SRG1	F6HMF1	Uncharacterized protein	VIT_10s0003g02290
XM_003633201.3	gene15548	0.005970018	9.345398909		methyltransferase activity [GO:0008168] O-methyltransferase activity [GO:0008171] S-adenosylmethionine-dependent methyltransferase activity [GO:0008757] transferase activity [GO:0016740] protein dimerization activity [GO:0046983]	aromatic compound biosynthetic process [GO:0019438] methylation [GO:0032259]	LOC100854823	PREDICTED: Vitis vinifera trans-resveratrol di-O-methyltransferase-like (LOC100854823)	XP_003633249.1	PREDICTED: trans-resveratrol di-O-methyltransferase-like	F6H5I5	Uncharacterized protein	VIT_12s0028g02710
XM_002285041.3	gene4526	0.00766491	9.35854981		hydrolase activity [GO:0016787]	metabolic process [GO:0008152] catabolic process [GO:0009056]	LOC100245713	PREDICTED: Vitis vinifera probable carboxylesterase 17 (LOC100245713)	XP_002285077.1	PREDICTED: probable carboxylesterase 17	F6H317	Uncharacterized protein	VIT_04s0008g05350
XM_002279848.4	gene19981	0.00801644	9.543879217				LOC100254380	PREDICTED: Vitis vinifera alpha-dioxygenase 1 (LOC100254380)	XP_002279884.1	PREDICTED: alpha-dioxygenase 1	D7TWT2	Uncharacterized protein	VIT_14s0066g01670
XM_010654476.2	gene10076	0.009376157	9.733890984				IFRL3	PREDICTED: Vitis vinifera isoflavone reductase-like protein 3 (IFRL3), transcript variant X1	XP_010652778.1	PREDICTED: uncharacterized protein LOC100245603 isoform X1	A5AXI7	Uncharacterized protein	VIT_07s0031g03070
Down-regulated genes
XM_002276759.3	gene5001	0.00801644	-1.012092437	mitochondrion [GO:0005739] chloroplast [GO:0009507] plastid [GO:0009536] chloroplast inner membrane [GO:0009706] chloroplast envelope [GO:0009941] membrane [GO:0016020] integral component of membrane [GO:0016021]	Coluna1	Coluna2	LOC100249658	PREDICTED: Vitis vinifera protein TIC 20-II, chloroplastic-like (LOC100249658)	XP_002276795.1	PREDICTED: protein TIC 20-II, chloroplastic	A5C9T8	Uncharacterized protein	VIT_04s0023g00790
XM_002275944.3	gene11560	0.008782826	-1.039010792	nucleus [GO:0005634] cytoplasm [GO:0005737] SCF ubiquitin ligase complex [GO:0019005]	ubiquitin protein ligase binding [GO:0031625]	induced systemic resistance, jasmonic acid mediated signaling pathway [GO:0009864] regulation of proteolysis [GO:0030162] protein ubiquitination involved in ubiquitin-dependent protein catabolic process [GO:0042787] proteasome-mediated ubiquitin-dependent protein catabolic process [GO:0043161]	LOC100241869	PREDICTED: Vitis vinifera regulatory protein NPR5 (LOC100241869)	XP_002275980.1	PREDICTED: regulatory protein NPR5	F6HLP4	Uncharacterized protein	VIT_08s0007g05740
XM_010662681.2	gene20026	0.008472858	-1.14204907				LOC100242321	PREDICTED: Vitis vinifera thaumatin-like protein (LOC100242321)	XP_010660983.1	PREDICTED: thaumatin-like protein	F6HV49	Uncharacterized protein	VIT_14s0066g02130
XM_002274205.4	gene5032	0.009376157	-1.151120812				LOC100246092	PREDICTED: Vitis vinifera elongation of fatty acids protein 3-like (LOC100246092)	XP_002274241.1	PREDICTED: elongation of fatty acids protein 3-like	F6GWZ8	Uncharacterized protein	VIT_04s0023g01140
XM_019226558.1	gene23229	0.008472858	-1.185053733	cytoplasm [GO:0005737] SCF ubiquitin ligase complex [GO:0019005]	ubiquitin protein ligase binding [GO:0031625]	regulation of proteolysis [GO:0030162] protein ubiquitination involved in ubiquitin-dependent protein catabolic process [GO:0042787] proteasome-mediated ubiquitin-dependent protein catabolic process [GO:0043161]	LOC100243204	PREDICTED: Vitis vinifera F-box/kelch-repeat protein At1g74510 (LOC100243204), transcript variant X5	XP_002274899.1	PREDICTED: F-box/kelch-repeat protein At1g74510	F6GT94	Uncharacterized protein	VIT_17s0000g05920
XM_002285883.2	gene23937	0.00951864	-1.215051767	cytosol [GO:0005829] membrane [GO:0016020]		response to stress [GO:0006950] response to water deprivation [GO:0009414] response to water [GO:0009415] cold acclimation [GO:0009631] response to abscisic acid [GO:0009737]	LOC100254126	PREDICTED: Vitis vinifera dehydrin ERD14 (LOC100254126)	XP_002285919.1	PREDICTED: dehydrin ERD14	F6H0C4	Uncharacterized protein	VIT_18s0001g00360
XM_002284663.3	gene22638	0.00951864	-1.223394616				LOC100259528	PREDICTED: Vitis vinifera uncharacterized LOC100259528 (LOC100259528)	XP_002284699.1	PREDICTED: uncharacterized protein LOC100259528	F6GT48	Uncharacterized protein	VIT_17s0000g00110
XM_010660824.2	gene1738	0.00951864	-1.230664991	extracellular region [GO:0005576]	polygalacturonase activity [GO:0004650] hydrolase activity [GO:0016787] hydrolase activity, acting on glycosyl bonds [GO:0016798]	carbohydrate metabolic process [GO:0005975] metabolic process [GO:0008152] cell wall organization [GO:0071555]	LOC100250089	PREDICTED: Vitis vinifera probable polygalacturonase (LOC100250089), transcript variant X1	XP_010659126.1	PREDICTED: probable polygalacturonase	D7TVE6	Uncharacterized protein	VIT_02s0025g01330
XM_002283881.3	gene17062	0.006288806	-1.239612032				LOC100256399	PREDICTED: Vitis vinifera ACT domain-containing protein ACR9 (LOC100256399)	XP_002283917.1	PREDICTED: ACT domain-containing protein ACR9	D7TLW4	Uncharacterized protein	VIT_13s0019g00740
XM_002284671.4	gene3325	0.005984763	-1.307749715	plasma membrane [GO:0005886] membrane [GO:0016020] integral component of membrane [GO:0016021]			LOC100258936	PREDICTED: Vitis vinifera CASP-like protein 5C1 (LOC100258936)	XP_002284707.1	PREDICTED: CASP-like protein 5C1	D7TPV9	CASP-like protein	VIT_03s0063g01910
XM_002280501.4	gene13688	0.00767742	-1.329970625		chaperone binding [GO:0051087]		LOC100266950	PREDICTED: Vitis vinifera BAG family molecular chaperone regulator 3 (LOC100266950)	XP_002280537.1	PREDICTED: BAG family molecular chaperone regulator 3	F6HLV4	Uncharacterized protein	VIT_10s0003g04270
XM_002275593.4	gene20686	0.007440061	-1.410693432		protein dimerization activity [GO:0046983]		LOC100244381	PREDICTED: Vitis vinifera transcription factor UNE10 (LOC100244381)	XP_002275629.2	PREDICTED: transcription factor UNE10	F6GV58	Uncharacterized protein	VIT_15s0021g02690
XM_002277255.4	gene11763	0.009473719	-1.437250959	membrane [GO:0016020] integral component of membrane [GO:0016021]	protein kinase activity [GO:0004672] ATP binding [GO:0005524]	protein phosphorylation [GO:0006468]	LOC100262317	PREDICTED: Vitis vinifera receptor protein kinase-like protein ZAR1 (LOC100262317)	XP_002277291.2	PREDICTED: receptor protein kinase-like protein ZAR1	F6HL66	Uncharacterized protein	VIT_08s0007g07820
XM_002282164.3	gene11304	0.00951864	-1.447601174			signal transduction [GO:0007165] response to anoxia [GO:0034059]	LOC100258031	PREDICTED: Vitis vinifera rho GTPase-activating protein 5 (LOC100258031)	XP_002282200.1	PREDICTED: rho GTPase-activating protein 5	F6HKM2	Uncharacterized protein	VIT_08s0007g03140
XM_002276111.4	gene19205	0.008112022	-1.453506175	membrane [GO:0016020] integral component of membrane [GO:0016021]	nucleotide binding [GO:0000166] protein kinase activity [GO:0004672] ATP binding [GO:0005524]	protein phosphorylation [GO:0006468]	LOC100267283	PREDICTED: Vitis vinifera probable inactive receptor kinase At1g48480 (LOC100267283)	XP_002276147.1	PREDICTED: probable inactive receptor kinase At1g48480	F6HSJ4	Uncharacterized protein	VIT_14s0006g01080
XM_002281920.4	gene3230	0.008546556	-1.458631883	nucleus [GO:0005634] cytoplasm [GO:0005737] plasma membrane [GO:0005886]	protein kinase activity [GO:0004672] calmodulin-dependent protein kinase activity [GO:0004683] calcium ion binding [GO:0005509] calmodulin binding [GO:0005516] ATP binding [GO:0005524] calcium-dependent protein serine/threonine kinase activity [GO:0009931]	protein phosphorylation [GO:0006468] abscisic acid-activated signaling pathway [GO:0009738] peptidyl-serine phosphorylation [GO:0018105] intracellular signal transduction [GO:0035556] protein autophosphorylation [GO:0046777]	LOC100241846	PREDICTED: Vitis vinifera CDPK-related kinase 5 (LOC100241846)	XP_002281956.2	PREDICTED: CDPK-related kinase 5	D7TPM9	Uncharacterized protein	VIT_03s0063g00940
XM_002277265.4	gene23597	0.007336958	-1.4728618999999998	intracellular [GO:0005622]	nucleotide binding [GO:0000166] translation elongation factor activity [GO:0003746] GTPase activity [GO:0003924] GTP binding [GO:0005525]	translational elongation [GO:0006414]	LOC100244975	PREDICTED: Vitis vinifera elongation factor TuB, chloroplastic (LOC100244975)	XP_002277301.1	PREDICTED: elongation factor TuB, chloroplastic	F6GTR5	Elongation factor Tu	VIT_17s0000g09370
XM_019220697.1	gene940	0.006859153	-1.483593861	cytoplasm [GO:0005737]	glutathione transferase activity [GO:0004364]	glutathione metabolic process [GO:0006749] toxin catabolic process [GO:0009407]	LOC100245065	PREDICTED: Vitis vinifera glutathione S-transferase U17 (LOC100245065)	XP_019076242.1	PREDICTED: glutathione S-transferase U17	F6HPH1	Uncharacterized protein	VIT_01s0026g01340
XM_002265987.3	gene25510	0.006060847	-1.496205726	membrane [GO:0016020] integral component of membrane [GO:0016021]	transporter activity [GO:0005215] transmembrane transporter activity [GO:0022857]	oligopeptide transport [GO:0006857] transmembrane transport [GO:0055085]	LOC100261420	PREDICTED: Vitis vinifera protein NRT1/ PTR FAMILY 5.10 (LOC100261420)	XP_002266023.1	PREDICTED: protein NRT1/ PTR FAMILY 5.10	D7U9B0	Uncharacterized protein	VIT_18s0041g00670
XM_019216507.1	gene24737	0.005970018	-1.614360827				LOC100852929	PREDICTED: Vitis vinifera probable galacturonosyltransferase-like 1 (LOC100852929), transcript variant X4	XP_019072049.1	PREDICTED: probable galacturonosyltransferase-like 1	F6H036	Hexosyltransferase	VIT_18s0001g11860
XM_002265666.3	gene8221	0.008048189	-1.706292728				LOC100244402	PREDICTED: Vitis vinifera blue copper protein (LOC100244402)	XP_002265702.1	PREDICTED: blue copper protein	A5ASG1	Uncharacterized protein	VITISV_003566
XM_003634158.3	gene22854	0.007198798	-1.738861256				LOC100261232	PREDICTED: Vitis vinifera thaumatin-like protein (LOC100261232)	XP_003634206.1	PREDICTED: thaumatin-like protein	D7SJA2	Uncharacterized protein	VIT_17s0000g02470
XM_003632815.3	gene12306	0.009376157	-1.800349561	integral component of plasma membrane [GO:0005887] membrane [GO:0016020] integral component of membrane [GO:0016021]	secondary active sulfate transmembrane transporter activity [GO:0008271] sulfate transmembrane transporter activity [GO:0015116]	sulfate transport [GO:0008272] transmembrane transport [GO:0055085] sulfate transmembrane transport [GO:1902358]	LOC100267000	PREDICTED: Vitis vinifera probable sulfate transporter 3.4 (LOC100267000)	XP_003632863.1	PREDICTED: probable sulfate transporter 3.4	F6HX21	Uncharacterized protein	VIT_09s0002g04780
XM_002265858.3	gene11895	0.007395263	-1.801062044				LOC100258290	PREDICTED: Vitis vinifera uncharacterized LOC100258290 (LOC100258290)	XP_002265894.1	PREDICTED: uncharacterized protein LOC100258290	A5C676	Uncharacterized protein	VIT_09s0002g00370
XM_002267225.4	gene13361	0.008546556	-1.85524525				LOC100266953	PREDICTED: Vitis vinifera GDSL esterase/lipase At1g28580 (LOC100266953)	XP_002267261.1	PREDICTED: GDSL esterase/lipase At1g28580	F6HM79	Uncharacterized protein	VIT_10s0003g01010
XM_019216815.1	gene23819	0.007440061	-2.03988863				LOC100247851	PREDICTED: Vitis vinifera galactan beta-1,4-galactosyltransferase GALS1 (LOC100247851)	XP_019072360.1	PREDICTED: galactan beta-1,4-galactosyltransferase GALS1	F6I6X4	Uncharacterized protein	VIT_18s0122g00330
XM_002274076.3	gene13098	0.008467362	-2.233061873	peroxisome [GO:0005777]			LOC100261598	PREDICTED: Vitis vinifera uncharacterized LOC100261598 (LOC100261598)	XP_002274112.1	PREDICTED: uncharacterized protein LOC100261598	D7SRS7	Uncharacterized protein	VIT_09s0054g01750
XM_002265769.3	gene5265	0.008697506	-2.26472713	membrane [GO:0016020] integral component of membrane [GO:0016021]			LOC100247111	PREDICTED: Vitis vinifera thaumatin-like protein 1b (LOC100247111)	XP_002265805.1	PREDICTED: thaumatin-like protein 1b	D7SNY7	Uncharacterized protein	VIT_04s0023g03550
XM_010645879.2	gene26214	0.008782826	-2.399095396	membrane [GO:0016020] integral component of membrane [GO:0016021] anchored component of plasma membrane [GO:0046658]	electron transfer activity [GO:0009055]	electron transport chain [GO:0022900]	LOC100247026	PREDICTED: Vitis vinifera early nodulin-like protein 2 (LOC100247026)	XP_010644181.1	PREDICTED: early nodulin-like protein 2	F6H232	Uncharacterized protein	VIT_19s0014g02460
XM_002281984.4	gene668	0.008153046	-2.461782098	cytoplasm [GO:0005737] membrane [GO:0016020] integral component of membrane [GO:0016021]	methyltransferase activity [GO:0008168] S-adenosylmethionine-dependent methyltransferase activity [GO:0008757]	metabolic process [GO:0008152] methylation [GO:0032259]	LOC100261196	PREDICTED: Vitis vinifera uncharacterized LOC100261196 (LOC100261196)	XP_002282020.1	PREDICTED: uncharacterized protein LOC100261196	F6GVK0	Uncharacterized protein	VIT_01s0137g00200
XM_002269561.4	gene22179	0.005849017	-2.4632786209999997	membrane [GO:0016020] integral component of membrane [GO:0016021]			LOC100252463	PREDICTED: Vitis vinifera uncharacterized LOC100252463 (LOC100252463)	XP_002269597.1	PREDICTED: uncharacterized protein LOC100252463	F6H6L2	Uncharacterized protein	VIT_16s0050g00710
XM_002269249.3	gene11485	0.006209565	-2.629552191	extracellular region [GO:0005576] cell wall [GO:0005618] apoplast [GO:0048046]	hydrolase activity, hydrolyzing O-glycosyl compounds [GO:0004553] transferase activity [GO:0016740] xyloglucan:xyloglucosyl transferase activity [GO:0016762] hydrolase activity [GO:0016787] hydrolase activity, acting on glycosyl bonds [GO:0016798]	carbohydrate metabolic process [GO:0005975] cellular glucan metabolic process [GO:0006073] metabolic process [GO:0008152] xyloglucan metabolic process [GO:0010411] cell wall biogenesis [GO:0042546] cell wall organization [GO:0071555]	LOC100255547	PREDICTED: Vitis vinifera probable xyloglucan endotransglucosylase/hydrolase protein 32 (LOC100255547)	XP_002269285.1	PREDICTED: probable xyloglucan endotransglucosylase/hydrolase protein 32	F6HKC0	Xyloglucan endotransglucosylase/hydrolase	VIT_08s0007g04950
XM_002272932.2	gene23108	0.007440061	-3.137228094				LOC100267913	PREDICTED: Vitis vinifera cytosolic sulfotransferase 13-like (LOC100267913)	XP_002272968.2	PREDICTED: cytosolic sulfotransferase 13-like	F6GSG4	Sulfotransferase	VIT_17s0000g10200
XM_002280093.3	gene1864	0.009823505	-3.171133373	membrane [GO:0016020] integral component of membrane [GO:0016021]	monooxygenase activity [GO:0004497] iron ion binding [GO:0005506] oxidoreductase activity [GO:0016491] oxidoreductase activity, acting on paired donors, with incorporation or reduction of molecular oxygen [GO:0016705] oxidoreductase activity, acting on paired donors, with incorporation or reduction of molecular oxygen, NAD(P)H as one donor, and incorporation of one atom of oxygen [GO:0016709] hem…	secondary metabolite biosynthetic process [GO:0044550] oxidation-reduction process [GO:0055114]	LOC100258159	PREDICTED: Vitis vinifera cytochrome P450 78A3 (LOC100258159)	XP_002280129.1	PREDICTED: cytochrome P450 78A3	F6HU72	Uncharacterized protein	VIT_02s0025g02570
XM_002270598.3	gene5071	0.005782617	-3.250060833				LOC100261644	PREDICTED: Vitis vinifera uncharacterized LOC100261644 (LOC100261644)	XP_002270634.1	PREDICTED: uncharacterized protein LOC100261644	F6GWX6	Uncharacterized protein	VIT_04s0023g01550
XM_002282011.3	gene19497	0.008359413	-3.269144344		hydrolase activity, acting on ester bonds [GO:0016788]		LOC100241245	PREDICTED: Vitis vinifera GDSL esterase/lipase 7 (LOC100241245)	XP_002282047.1	PREDICTED: GDSL esterase/lipase 7	D7SML9	Uncharacterized protein	VIT_14s0083g00850
XM_010665998.2	gene24186	0.007685208	-3.29512237	integral component of plasma membrane [GO:0005887] membrane [GO:0016020] integral component of membrane [GO:0016021]	secondary active sulfate transmembrane transporter activity [GO:0008271] sulfate transmembrane transporter activity [GO:0015116]	sulfate transport [GO:0008272] transmembrane transport [GO:0055085] sulfate transmembrane transport [GO:1902358]	LOC100252269	PREDICTED: Vitis vinifera low affinity sulfate transporter 3 (LOC100252269)	XP_010664300.1	PREDICTED: low affinity sulfate transporter 3	E0CRG7	Uncharacterized protein	VIT_18s0001g04890
XM_010649447.2	gene316	0.009376157	-3.4563761260000003	plasma membrane [GO:0005886] membrane [GO:0016020] integral component of membrane [GO:0016021] intracellular vesicle [GO:0097708]	transmembrane transporter activity [GO:0022857]	gibberellic acid homeostasis [GO:0010336] transmembrane transport [GO:0055085]	LOC100250961	PREDICTED: Vitis vinifera protein NRT1/ PTR FAMILY 3.1 (LOC100250961)	XP_010647749.1	PREDICTED: protein NRT1/ PTR FAMILY 3.1	F6HEX6	Uncharacterized protein	VIT_01s0011g03400
XM_003635472.1	gene29594	0.005984763	-3.510880051				LOC100853296	PREDICTED: Vitis vinifera aspartyl protease family protein At5g10770 (LOC100853296), partial mRNA	XP_003635520.1	PREDICTED: aspartyl protease family protein At5g10770, partial	F6I7L9	Uncharacterized protein	VIT_00s1206g00010
XM_010653074.2	gene7212	0.009998738	-3.550744347				LOC100241560	PREDICTED: Vitis vinifera protochlorophyllide-dependent translocon component 52, chloroplastic (LOC100241560)	XP_010651376.1	PREDICTED: protochlorophyllide-dependent translocon component 52, chloroplastic	F6GUK6	Uncharacterized protein	VIT_06s0004g00620
XM_002268368.3	gene2706	0.005970018	-3.870547282		oxidoreductase activity, acting on single donors with incorporation of molecular oxygen, incorporation of two atoms of oxygen [GO:0016702] metal ion binding [GO:0046872]	oxidation-reduction process [GO:0055114]	LOC100251100	PREDICTED: Vitis vinifera probable carotenoid cleavage dioxygenase 4, chloroplastic (LOC100251100)	XP_002268404.1	PREDICTED: probable carotenoid cleavage dioxygenase 4, chloroplastic	F6HJ16	Uncharacterized protein	VIT_02s0087g00910
XM_002282943.4	gene17147	0.00801644	-4.045277785	chloroplast stroma [GO:0009570] thylakoid [GO:0009579]	ATP binding [GO:0005524] ribulose-1,5-bisphosphate carboxylase/oxygenase activator activity [GO:0046863]	positive regulation of catalytic activity [GO:0043085]	LOC100266698	PREDICTED: Vitis vinifera ribulose bisphosphate carboxylase/oxygenase activase, chloroplastic (LOC100266698), transcript variant X1	XP_002282979.1	PREDICTED: ribulose bisphosphate carboxylase/oxygenase activase, chloroplastic	F6HNV2	Uncharacterized protein	VIT_13s0019g02050
XM_003632010.3	gene6750	0.005319202	-4.341818986	extracellular region [GO:0005576] cell wall [GO:0005618] cell periphery [GO:0071944]	enzyme inhibitor activity [GO:0004857] hydrolase activity [GO:0016787] pectinesterase activity [GO:0030599] aspartyl esterase activity [GO:0045330] pectinesterase inhibitor activity [GO:0046910]	cell wall modification [GO:0042545] negative regulation of catalytic activity [GO:0043086] pectin catabolic process [GO:0045490] cell wall organization [GO:0071555]	LOC100244703	PREDICTED: Vitis vinifera probable pectinesterase/pectinesterase inhibitor 35 (LOC100244703)	XP_003632058.1	PREDICTED: probable pectinesterase/pectinesterase inhibitor 35	F6I4A4	Pectinesterase	VIT_05s0062g01160
XM_002282451.3	gene28651	0.006209565	-4.656563704				LOC100267224	PREDICTED: Vitis vinifera uncharacterized LOC100267224 (LOC100267224)	XP_002282487.1	PREDICTED: uncharacterized protein LOC100267224	D7TRP0	Uncharacterized protein	VIT_00s0317g00020
XM_003635414.3	gene29565	0.006859153	-8.304915315				LOC100854836	PREDICTED: Vitis vinifera 15.4 kDa class V heat shock protein (LOC100854836)	XP_003635462.1	PREDICTED: 15.4 kDa class V heat shock protein	D7UEA4	Uncharacterized protein	VIT_00s0707g00010

## Sheet: Table S3
Table S3: Gene Ontologies of DEG's in response to L. theobromae inoculation in V. vinifera at 10 dpi.
Up-regulated genes
NCBI gene accession number	Gene ID	FDR	Log FC	Cellular Component	Molecular function	Biological process	NCBI gene name	NCBI gene description	NCBI protein accession number	NCBI protein description	Uniprot accession number	Uniprot description	Uniprot gene name
XM_003631570.3	gene3253	0.006413366	1.001482515		oxidoreductase activity [GO:0016491] metal ion binding [GO:0046872]	oxidation-reduction process [GO:0055114]	LOC100265761	PREDICTED: Vitis vinifera feruloyl CoA ortho-hydroxylase 2 (LOC100265761)	XP_003631618.1	PREDICTED: feruloyl CoA ortho-hydroxylase 2	D7TPQ0	Uncharacterized protein	VIT_03s0063g01150
XM_002284153.4	gene456	0.002912793	1.003871158				LOC100256093	PREDICTED: Vitis vinifera uncharacterized protein At1g66480 (LOC100256093)	XP_002284189.1	PREDICTED: uncharacterized protein At1g66480	D7T8U4	Uncharacterized protein	VIT_01s0011g04780
XM_002276756.4	gene27023	0.000689743	1.0070539790000002	cytoplasm [GO:0005737]	glutathione transferase activity [GO:0004364]	glutathione metabolic process [GO:0006749] toxin catabolic process [GO:0009407]	LOC100254975	PREDICTED: Vitis vinifera probable glutathione S-transferase parA (LOC100254975), transcript variant X1	XP_002276792.1	PREDICTED: probable glutathione S-transferase parA	F6HR84	Uncharacterized protein	VIT_19s0093g00400
XM_002269302.4	gene28186	0.000252315	1.007690338				LOC100267148	PREDICTED: Vitis vinifera CBS domain-containing protein CBSX5 (LOC100267148), transcript variant X1	XP_002269338.1	PREDICTED: CBS domain-containing protein CBSX5	F6HD56	Uncharacterized protein	VIT_00s0587g00030
XM_010665889.2	gene24049	2.31E-05	1.008092273	nucleus [GO:0005634]	DNA binding [GO:0003677]	transcription, DNA-templated [GO:0006351] regulation of transcription, DNA-templated [GO:0006355]	LOC100255807	PREDICTED: Vitis vinifera NAC domain-containing protein 2 (LOC100255807)	XP_010664191.1	PREDICTED: NAC domain-containing protein 2	F6H0K2	Uncharacterized protein	VIT_18s0001g02300
XM_002267693.3	gene5186	0.007978127	1.0082439090000002	membrane [GO:0016020] integral component of membrane [GO:0016021]	transmembrane transporter activity [GO:0022857]	transmembrane transport [GO:0055085]	LOC100257561	PREDICTED: Vitis vinifera auxin-induced protein 5NG4-like (LOC100257561)	XP_002267729.1	PREDICTED: protein WALLS ARE THIN 1	A5C488	WAT1-related protein	VITISV_000453
XR_002032140.1	gene21500	0.000457827	1.008728168				LOC100259687	PREDICTED: Vitis vinifera uncharacterized LOC100259687 (LOC100259687), transcript variant X2, misc_RNA	XP_002270042.1	PREDICTED: receptor-like protein 12 isoform X1	F6HAI0	Uncharacterized protein	VIT_16s0022g00310
XM_010658499.2	gene15281	0.000472224	1.010936438				LOC100254769	PREDICTED: Vitis vinifera xylose isomerase (LOC100254769), transcript variant X1	XP_002277520.2	PREDICTED: xylose isomerase	D7SQ37	Xylose isomerase	VIT_11s0052g01710
XM_010648629.2	gene28592	4.31E-05	1.014715952				LOC100257386	PREDICTED: Vitis vinifera peroxisomal acyl-coenzyme A oxidase 1 (LOC100257386)	XP_010646931.1	PREDICTED: peroxisomal acyl-coenzyme A oxidase 1	A5BXR2	Acyl-coenzyme A oxidase	VITISV_000871
XM_002285343.3	gene3428	1.40E-05	1.014883491	intracellular membrane-bounded organelle [GO:0043231]	transferase activity [GO:0016740] transferase activity, transferring glycosyl groups [GO:0016757] transferase activity, transferring hexosyl groups [GO:0016758] quercetin 3-O-glucosyltransferase activity [GO:0080043] quercetin 7-O-glucosyltransferase activity [GO:0080044]	metabolic process [GO:0008152]	LOC100245274	PREDICTED: Vitis vinifera cinnamate beta-D-glucosyltransferase-like (LOC100245274)	XP_002285379.1	PREDICTED: limonoid UDP-glucosyltransferase	A5ATH4	Glycosyltransferase	VIT_03s0180g00200
XM_010666003.2	gene24197	0.000142603	1.01686435				LOC100250501	PREDICTED: Vitis vinifera random slug protein 5 (LOC100250501), transcript variant X1	XP_010664305.1	PREDICTED: random slug protein 5 isoform X1	E0CRI0	Uncharacterized protein	VIT_18s0001g05080
XM_002285437.3	gene7372	0.000553509	1.016886331	cytosol [GO:0005829]	xanthine dehydrogenase activity [GO:0004854] iron ion binding [GO:0005506] electron transfer activity [GO:0009055] oxidoreductase activity [GO:0016491] oxidoreductase activity, acting on CH-OH group of donors [GO:0016614] oxidoreductase activity, acting on the aldehyde or oxo group of donors [GO:0016903] metal ion binding [GO:0046872] flavin adenine dinucleotide binding [GO:0050660] iron-sulfur c…	xanthine catabolic process [GO:0009115] electron transport chain [GO:0022900] oxidation-reduction process [GO:0055114]	LOC100248547	PREDICTED: Vitis vinifera xanthine dehydrogenase 1 (LOC100248547)	XP_002285473.1	PREDICTED: xanthine dehydrogenase 1	F6GU50	Uncharacterized protein	VIT_06s0004g02030
XM_002280351.4	gene20745	7.98E-05	1.017666193			response to auxin [GO:0009733]	LOC100260776	PREDICTED: Vitis vinifera auxin-responsive protein SAUR36 (LOC100260776)	XP_002280387.1	PREDICTED: auxin-responsive protein SAUR36	F6I388	Uncharacterized protein	VIT_15s0048g00530
XM_019217447.1	gene26381	0.004517972	1.020233084				LOC109121504	PREDICTED: Vitis vinifera G-type lectin S-receptor-like serine/threonine-protein kinase At4g27290 (LOC109121504)	XP_019072992.1	PREDICTED: G-type lectin S-receptor-like serine/threonine-protein kinase At4g27290	A5AWE2	Uncharacterized protein	VITISV_025931
XM_010665789.2	gene23939	0.000125722	1.020946871				LOC100264420	PREDICTED: Vitis vinifera alcohol dehydrogenase-like 7 (LOC100264420), transcript variant X1	XP_002285916.1	PREDICTED: alcohol dehydrogenase-like 7	F6H0C5	Uncharacterized protein	VIT_18s0001g00380
XM_010651447.2	gene5891	0.008712314	1.022042151				LOC100244340	PREDICTED: Vitis vinifera uncharacterized LOC100244340 (LOC100244340), transcript variant X1	XP_010649749.1	PREDICTED: uncharacterized protein LOC100244340 isoform X1	F6HDG0	Uncharacterized protein	VIT_05s0020g01570
XM_002285005.3	gene3217	2.33E-05	1.023382711		hydrolase activity [GO:0016787]	metabolic process [GO:0008152] catabolic process [GO:0009056]	LOC100243547	PREDICTED: Vitis vinifera probable carboxylesterase 12 (LOC100243547)	XP_002285041.1	PREDICTED: probable carboxylesterase 12	F6HQD7	Uncharacterized protein	VIT_03s0063g00820
XM_002278765.4	gene11178	0.000122585	1.024231954		transferase activity, transferring acyl groups other than amino-acyl groups [GO:0016747]		LOC100257936	PREDICTED: Vitis vinifera BAHD acyltransferase DCR (LOC100257936)	XP_002278801.2	PREDICTED: BAHD acyltransferase DCR	F6HKT9	Uncharacterized protein	VIT_08s0007g01930
XM_002279767.4	gene9155	0.000288547	1.02485594				LOC100264112	PREDICTED: Vitis vinifera uncharacterized LOC100264112 (LOC100264112)	XP_002279803.1	PREDICTED: uncharacterized protein LOC100264112	A5AGU7	Uncharacterized protein	VITISV_027089
XM_002272558.4	gene16829	0.000316506	1.025744051		catalytic activity [GO:0003824] phosphoprotein phosphatase activity [GO:0004721] protein serine/threonine phosphatase activity [GO:0004722] hydrolase activity [GO:0016787] cation binding [GO:0043169] metal ion binding [GO:0046872]	protein dephosphorylation [GO:0006470]	LOC100248525	PREDICTED: Vitis vinifera probable protein phosphatase 2C 25 (LOC100248525)	XP_002272594.2	PREDICTED: probable protein phosphatase 2C 25	F6HCB4	Uncharacterized protein	VIT_13s0067g01270
XM_002273438.4	gene21252	0.000614962	1.026227024	peroxisomal matrix [GO:0005782]	acyl-CoA hydrolase activity [GO:0047617]	acyl-CoA metabolic process [GO:0006637] fatty acid catabolic process [GO:0009062]	LOC100256759	PREDICTED: Vitis vinifera acyl-CoA thioesterase 2 (LOC100256759)	XP_002273474.1	PREDICTED: uncharacterized protein LOC100256759	D7UC96	Uncharacterized protein	VIT_15s0046g02700
XM_002272748.3	gene15853	0.000995089	1.02742924				LOC100244720	PREDICTED: Vitis vinifera pentatricopeptide repeat-containing protein At1g73710 (LOC100244720)	XP_002272784.1	PREDICTED: pentatricopeptide repeat-containing protein At1g73710	A5AI36	Secretory carrier-associated membrane protein	VITISV_031421
XM_002271594.3	gene11948	0.00011042	1.029893391				LOC100244700	PREDICTED: Vitis vinifera inter alpha-trypsin inhibitor, heavy chain 4 (LOC100244700), transcript variant X1	XP_002271630.1	PREDICTED: inter-alpha-trypsin inhibitor heavy chain H3 isoform X1	D7TZQ4	Uncharacterized protein	VIT_09s0002g00960
XM_002283665.3	gene17084	0.000247533	1.031767365	plasma membrane [GO:0005886]	nucleotide binding [GO:0000166] protein kinase activity [GO:0004672] protein serine/threonine kinase activity [GO:0004674] transmembrane receptor protein serine/threonine kinase activity [GO:0004675] ATP binding [GO:0005524]	protein phosphorylation [GO:0006468] cell surface receptor signaling pathway [GO:0007166] transmembrane receptor protein serine/threonine kinase signaling pathway [GO:0007178]	LOC100246192	PREDICTED: Vitis vinifera protein kinase APK1A, chloroplastic (LOC100246192), transcript variant X1	XP_002283701.1	PREDICTED: protein kinase APK1A, chloroplastic isoform X1	D7TLU8	Uncharacterized protein	VIT_13s0019g01080
XM_003631639.2	gene3509	0.000490958	1.033673418				LOC100854891	PREDICTED: Vitis vinifera uncharacterized LOC100854891 (LOC100854891)	XP_003631687.1	PREDICTED: uncharacterized protein LOC100854891	F6H658	Uncharacterized protein	VIT_03s0091g00810
XM_002278008.4	gene26606	0.000331089	1.033814606	anchored component of plasma membrane [GO:0046658]	hydrolase activity, hydrolyzing O-glycosyl compounds [GO:0004553] hydrolase activity [GO:0016787] hydrolase activity, acting on glycosyl bonds [GO:0016798] polysaccharide binding [GO:0030247]	carbohydrate metabolic process [GO:0005975] metabolic process [GO:0008152]	LOC100259000	PREDICTED: Vitis vinifera glucan endo-1,3-beta-glucosidase 12 (LOC100259000)	XP_002278044.1	PREDICTED: glucan endo-1,3-beta-glucosidase 12	D7T828	Uncharacterized protein	VIT_19s0090g01070
XM_010653124.2	gene776	0.000290136	1.034492191		pantothenate kinase activity [GO:0004594] ATP binding [GO:0005524]	coenzyme A biosynthetic process [GO:0015937] phosphorylation [GO:0016310]	LOC100258468	PREDICTED: Vitis vinifera pantothenate kinase 1 (LOC100258468)	XP_010651426.1	PREDICTED: pantothenate kinase 1	D7TDH2	Uncharacterized protein	VIT_01s0127g00490
XM_002274777.4	gene2736	0.000695122	1.036595943	membrane [GO:0016020] integral component of membrane [GO:0016021]	drug transmembrane transporter activity [GO:0015238] antiporter activity [GO:0015297]	drug transmembrane transport [GO:0006855] transmembrane transport [GO:0055085]	LOC100265746	PREDICTED: Vitis vinifera protein DETOXIFICATION 46, chloroplastic (LOC100265746)	XP_002274813.1	PREDICTED: protein DETOXIFICATION 46, chloroplastic	F6I196	Protein DETOXIFICATION	VIT_03s0038g00430
XM_002284247.3	gene14483	0.000257385	1.036728028	peroxisome [GO:0005777] membrane [GO:0016020] integral component of membrane [GO:0016021]	catalytic activity [GO:0003824] 3-hydroxyacyl-CoA dehydrogenase activity [GO:0003857] oxidoreductase activity [GO:0016491]	fatty acid metabolic process [GO:0006631] fatty acid beta-oxidation [GO:0006635] metabolic process [GO:0008152] oxidation-reduction process [GO:0055114]	LOC100245687	PREDICTED: Vitis vinifera peroxisomal fatty acid beta-oxidation multifunctional protein AIM1 (LOC100245687)	XP_002284283.1	PREDICTED: peroxisomal fatty acid beta-oxidation multifunctional protein AIM1	D7TBL4	Uncharacterized protein	VIT_11s0016g03690
XM_002266308.3	gene16243	8.81E-05	1.038351625		DNA binding transcription factor activity [GO:0003700]	regulation of transcription, DNA-templated [GO:0006355]	LOC100250466	PREDICTED: Vitis vinifera ABSCISIC ACID-INSENSITIVE 5-like protein 5 (LOC100250466)	XP_002266344.1	PREDICTED: ABSCISIC ACID-INSENSITIVE 5-like protein 5	F6H1R6	Uncharacterized protein	VIT_12s0055g00420
XM_002283666.4	gene20170	0.000159899	1.038972515	intracellular [GO:0005622] ribosome [GO:0005840] membrane [GO:0016020] integral component of membrane [GO:0016021] cytosolic large ribosomal subunit [GO:0022625]	RNA binding [GO:0003723] structural constituent of ribosome [GO:0003735]	translation [GO:0006412] ribosome biogenesis [GO:0042254]	LOC100259485	PREDICTED: Vitis vinifera uncharacterized protein At5g19025 (LOC100259485)	XP_002283702.1	PREDICTED: uncharacterized protein At5g19025	F6H5U4	Uncharacterized protein	VIT_14s0108g00970
XM_010648175.2	gene27660	0.003019702	1.04220466	vacuolar membrane [GO:0005774] membrane [GO:0016020] integral component of membrane [GO:0016021]	drug transmembrane transporter activity [GO:0015238] antiporter activity [GO:0015297]	drug transmembrane transport [GO:0006855] transmembrane transport [GO:0055085]	LOC100256287	PREDICTED: Vitis vinifera protein DETOXIFICATION 29 (LOC100256287), transcript variant X1	XP_010646477.1	PREDICTED: protein DETOXIFICATION 29 isoform X1	F6H7W6	Protein DETOXIFICATION	VIT_00s0225g00060
XM_010665336.2	gene22924	0.000190565	1.04529698				LOC100252482	PREDICTED: Vitis vinifera alpha-mannosidase (LOC100252482)	XP_010663638.1	PREDICTED: probable alpha-mannosidase At5g13980	F6GTP5	Alpha-mannosidase	VIT_17s0000g03230
XM_002274287.4	gene14918	0.000125923	1.045522404				LOC100262144	PREDICTED: Vitis vinifera heptahelical transmembrane protein 2 (LOC100262144)	XP_002274323.1	PREDICTED: heptahelical transmembrane protein 2	A5BLW0	Uncharacterized protein	VITISV_008489
XM_010663373.2	gene2118	0.001788969	1.048578356				LOC100241009	PREDICTED: Vitis vinifera protein LITTLE ZIPPER 1 (LOC100241009), transcript variant X1	XP_010661675.1	PREDICTED: protein LITTLE ZIPPER 1 isoform X1	D7TWD1	Uncharacterized protein	VIT_02s0025g05030
XM_002282668.4	gene19469	1.45E-05	1.049196545		adenosylmethionine decarboxylase activity [GO:0004014] lyase activity [GO:0016829] carboxy-lyase activity [GO:0016831]	S-adenosylmethioninamine biosynthetic process [GO:0006557] polyamine biosynthetic process [GO:0006596] spermine biosynthetic process [GO:0006597] spermidine biosynthetic process [GO:0008295]	SAMDC	PREDICTED: Vitis vinifera S-adenosyl-L-methionine decarboxylase (SAMDC), transcript variant X1	XP_002282704.1	PREDICTED: S-adenosylmethionine decarboxylase proenzyme	F6GVT0	Uncharacterized protein	VIT_14s0083g00580
XM_002277312.4	gene18925	0.000195287	1.051346409				LOC100245154	PREDICTED: Vitis vinifera zeta-carotene desaturase, chloroplastic/chromoplastic (LOC100245154)	XP_002277348.2	PREDICTED: zeta-carotene desaturase, chloroplastic/chromoplastic	I7EUP4	Zeta-carotene desaturase	ZDS1
XM_002264391.4	gene1803	0.000602003	1.052938336				LOC100258169	PREDICTED: Vitis vinifera cellulose synthase-like protein G3 (LOC100258169), transcript variant X1	XP_002264427.1	PREDICTED: cellulose synthase-like protein G3 isoform X1	F6HU44	Uncharacterized protein	VIT_02s0025g01920
XM_002278052.3	gene8086	6.80E-05	1.053383615				LOC100251360	PREDICTED: Vitis vinifera protein STRICTOSIDINE SYNTHASE-LIKE 3 (LOC100251360)	XP_002278088.1	PREDICTED: protein STRICTOSIDINE SYNTHASE-LIKE 3	F6HAA8	Uncharacterized protein	VIT_06s0009g00850
XM_002281384.4	gene20030	2.51E-05	1.054266468		iron ion binding [GO:0005506] oxidoreductase activity [GO:0016491] oxidoreductase activity, acting on paired donors, with incorporation or reduction of molecular oxygen [GO:0016705] L-ascorbic acid binding [GO:0031418] metal ion binding [GO:0046872]	oxidation-reduction process [GO:0055114]	LOC100242241	PREDICTED: Vitis vinifera probable prolyl 4-hydroxylase 6 (LOC100242241)	XP_002281420.1	PREDICTED: probable prolyl 4-hydroxylase 6	D7TWX6	Uncharacterized protein	VIT_14s0066g02170
XM_019225726.1	gene20849	0.000650934	1.054576364	membrane [GO:0016020] integral component of membrane [GO:0016021]	iron ion binding [GO:0005506] oxidoreductase activity, acting on paired donors, with incorporation or reduction of molecular oxygen [GO:0016705] heme binding [GO:0020037]	oxidation-reduction process [GO:0055114]	LOC100262525	PREDICTED: Vitis vinifera cytochrome P450 704C1 (LOC100262525), transcript variant X2	XP_002270673.2	PREDICTED: cytochrome P450 704C1 isoform X1	D7U7L8	Uncharacterized protein	VIT_15s0048g01670
XM_010666521.2	gene24975	0.000278534	1.05537556				LOC100241980	PREDICTED: Vitis vinifera uncharacterized LOC100241980 (LOC100241980), transcript variant X1	XP_010664823.1	PREDICTED: uncharacterized protein LOC100241980 isoform X1	F6H1L5	Uncharacterized protein	VIT_18s0001g14410
XM_010665664.2	gene23897	8.23E-05	1.056239664	mitochondrion [GO:0005739] peroxisome [GO:0005777]	catalase activity [GO:0004096] peroxidase activity [GO:0004601] oxidoreductase activity [GO:0016491] heme binding [GO:0020037] metal ion binding [GO:0046872]	response to oxidative stress [GO:0006979] response to hydrogen peroxide [GO:0042542] hydrogen peroxide catabolic process [GO:0042744] oxidation-reduction process [GO:0055114] cellular oxidant detoxification [GO:0098869]	LOC100244516	PREDICTED: Vitis vinifera catalase isozyme 1 (LOC100244516)	XP_010663966.1	PREDICTED: catalase isozyme 1	D7UD99	Catalase	VIT_18s0122g01320
XM_002279656.4	gene13286	0.001572164	1.057299338	nucleus [GO:0005634]	DNA binding [GO:0003677] DNA binding transcription factor activity [GO:0003700]	transcription, DNA-templated [GO:0006351] regulation of transcription, DNA-templated [GO:0006355]	LOC100248784	PREDICTED: Vitis vinifera ethylene-responsive transcription factor 4-like (LOC100248784)	XP_002279692.1	PREDICTED: ethylene-responsive transcription factor 4	A5B2K5	Uncharacterized protein	VITISV_023706
XM_010647896.2	gene28637	0.000100434	1.05919481		catalytic activity [GO:0003824] fumarylacetoacetase activity [GO:0004334]	metabolic process [GO:0008152] aromatic amino acid family metabolic process [GO:0009072]	LOC100853623	PREDICTED: Vitis vinifera fumarylacetoacetase (LOC100853623)	XP_010646194.1	PREDICTED: fumarylacetoacetase	D7TRJ7	Uncharacterized protein	VIT_00s0187g00340
XM_002263435.4	gene27918	0.000514327	1.059304177	membrane [GO:0016020] integral component of membrane [GO:0016021]	ubiquitin protein ligase activity [GO:0061630]	protein ubiquitination [GO:0016567] proteasome-mediated ubiquitin-dependent protein catabolic process [GO:0043161]	LOC100264312	PREDICTED: Vitis vinifera NEP1-interacting protein-like 1 (LOC100264312)	XP_002263471.1	PREDICTED: NEP1-interacting protein-like 1	D7T1R5	Uncharacterized protein	VIT_00s0264g00020
XM_010651763.2	gene6271	0.000131723	1.059499027		protein dimerization activity [GO:0046983]		LOC100264856	PREDICTED: Vitis vinifera transcription factor bHLH104 (LOC100264856), transcript variant X2	XP_010650065.1	PREDICTED: transcription factor bHLH104 isoform X2	F6H8K7	Uncharacterized protein	VIT_05s0049g00460
XM_010663642.2	gene21030	0.001644856	1.059936473		kinase activity [GO:0016301] transferase activity [GO:0016740]	phosphorylation [GO:0016310]	LOC100255375	PREDICTED: Vitis vinifera phosphatidylinositol 4-kinase gamma 4 (LOC100255375), transcript variant X2	XP_002263546.1	PREDICTED: phosphatidylinositol 4-kinase gamma 4	F6I6E3	Uncharacterized protein	VIT_15s0046g00440
XM_002273626.3	gene8377	0.002970475	1.059966009	endoplasmic reticulum [GO:0005783] membrane [GO:0016020] integral component of membrane [GO:0016021] integral component of endoplasmic reticulum membrane [GO:0030176]	dolichol kinase activity [GO:0004168]	protein glycosylation [GO:0006486] pollen development [GO:0009555] pollen tube reception [GO:0010483] phosphorylation [GO:0016310] dolichyl monophosphate biosynthetic process [GO:0043048]	LOC100261999	PREDICTED: Vitis vinifera dolichol kinase EVAN (LOC100261999), transcript variant X1	XP_002273662.1	PREDICTED: dolichol kinase EVAN	D7SND7	Uncharacterized protein	VIT_06s0061g00380
XM_002266951.3	gene16132	5.83E-05	1.060226796		hydrolase activity [GO:0016787]		LOC100257937	PREDICTED: Vitis vinifera nudix hydrolase 2 (LOC100257937), transcript variant X1	XP_002266987.1	PREDICTED: nudix hydrolase 2	F6HHQ4	Uncharacterized protein	VIT_12s0057g01100
XM_002285125.3	gene24518	0.002582239	1.060318499				LOC100242059	PREDICTED: Vitis vinifera cytochrome b5 (LOC100242059)	XP_002285161.2	PREDICTED: cytochrome b5	A5B9D6	Uncharacterized protein	VIT_18s0001g09400
XM_010663968.2	gene21745	0.005328681	1.060921855				LOC100242290	PREDICTED: Vitis vinifera U-box domain-containing protein 35 (LOC100242290), transcript variant X1	XP_002266973.2	PREDICTED: U-box domain-containing protein 35 isoform X1	A5BC94	Uncharacterized protein	VITISV_021538
XM_002283875.4	gene11408	5.34E-05	1.060943639				LOC100261276	PREDICTED: Vitis vinifera pyruvate kinase 1, cytosolic (LOC100261276)	XP_002283911.1	PREDICTED: pyruvate kinase 1, cytosolic	D7TIZ5	Pyruvate kinase	VIT_08s0007g04170
XM_003632141.3	gene7654	0.000143587	1.06241755				LOC100853532	PREDICTED: Vitis vinifera uncharacterized LOC100853532 (LOC100853532)	XP_003632189.2	PREDICTED: uncharacterized protein LOC100853532	D7SKG6	Uncharacterized protein	VIT_06s0004g04620
XM_002275548.4	gene20635	0.002261814	1.062829405				LOC100247848	PREDICTED: Vitis vinifera uncharacterized LOC100247848 (LOC100247848)	XP_002275584.1	PREDICTED: uncharacterized protein LOC100247848	F6GV85	Uncharacterized protein	VIT_15s0021g02050
XM_010655695.2	gene11456	5.44E-05	1.063250992				LOC100265821	PREDICTED: Vitis vinifera protein fluG (LOC100265821)	XP_010653997.1	PREDICTED: protein fluG	D7TIU8	Uncharacterized protein	VIT_08s0007g04670
XM_002283374.4	gene4676	0.000509926	1.063277826		transferase activity, transferring hexosyl groups [GO:0016758]	glycolipid biosynthetic process [GO:0009247]	LOC100247378	PREDICTED: Vitis vinifera monogalactosyldiacylglycerol synthase, chloroplastic (LOC100247378)	XP_002283410.2	PREDICTED: monogalactosyldiacylglycerol synthase, chloroplastic	F6H352	Uncharacterized protein	VIT_04s0008g06920
XM_010664360.2	gene22283	0.000379123	1.063890352				LOC100257702	PREDICTED: Vitis vinifera rust resistance kinase Lr10 (LOC100257702), transcript variant X1	XP_010662662.1	PREDICTED: rust resistance kinase Lr10 isoform X1	F6HWE2	Uncharacterized protein	VIT_16s0148g00030
XM_002265086.3	gene21368	0.004831539	1.065455731	membrane [GO:0016020] integral component of membrane [GO:0016021]			LOC100245892	PREDICTED: Vitis vinifera maltose excess protein 1-like, chloroplastic (LOC100245892), transcript variant X1	XP_002265122.1	PREDICTED: maltose excess protein 1-like, chloroplastic	D7T7F2	Uncharacterized protein	VIT_16s0039g00700
XM_002263674.4	gene25822	0.002048879	1.065677112	vacuole [GO:0005773] membrane [GO:0016020] integral component of membrane [GO:0016021]			LOC100257934	PREDICTED: Vitis vinifera uncharacterized LOC100257934 (LOC100257934), transcript variant X2	XP_002263710.1	PREDICTED: uncharacterized protein LOC100257934 isoform X2	F6HJD9	Uncharacterized protein	VIT_18s0001g02460
XM_002273694.4	gene10031	0.00122519	1.070254211				LOC100266331	PREDICTED: Vitis vinifera aldehyde dehydrogenase family 3 member H1 (LOC100266331), transcript variant X1	XP_002273730.2	PREDICTED: aldehyde dehydrogenase family 3 member H1 isoform X1	D7SWG5	Aldehyde dehydrogenase	VIT_07s0031g02630
XM_003635325.3	gene28916	0.007175484	1.071597188				LOC100853370	PREDICTED: Vitis vinifera probable disease resistance protein At5g66900 (LOC100853370)	XP_003635373.2	PREDICTED: probable disease resistance protein At5g66900	E0CVW6	Uncharacterized protein	VIT_07s0197g00240
XM_002284100.4	gene4368	0.000760003	1.073664463				LOC100256163	PREDICTED: Vitis vinifera aspartate aminotransferase, cytoplasmic (LOC100256163)	XP_002284136.1	PREDICTED: aspartate aminotransferase, cytoplasmic	D7SUD7	Aspartate aminotransferase	VIT_04s0008g03770
XM_002273749.4	gene24984	2.77E-05	1.07376634		ATP binding [GO:0005524] unfolded protein binding [GO:0051082]	protein folding [GO:0006457] response to stress [GO:0006950]	LOC100267648	PREDICTED: Vitis vinifera endoplasmin homolog (LOC100267648)	XP_002273785.1	PREDICTED: endoplasmin homolog	E0CQ80	Uncharacterized protein	VIT_18s0001g14500
XM_010662422.2	gene1964	1.75E-05	1.076211423		catalytic activity [GO:0003824] glutamate-cysteine ligase activity [GO:0004357]	glutathione biosynthetic process [GO:0006750] cellular modified amino acid biosynthetic process [GO:0042398]	LOC100266723	PREDICTED: Vitis vinifera glutamate--cysteine ligase, chloroplastic (LOC100266723), transcript variant X2	XP_002273626.1	PREDICTED: glutamate--cysteine ligase, chloroplastic	D7TVZ7	Uncharacterized protein	VIT_02s0025g03530
XM_002265968.4	gene19309	1.95E-05	1.076812745		magnesium ion binding [GO:0000287] catalytic activity [GO:0003824] thiamine pyrophosphate binding [GO:0030976]		LOC100232933	PREDICTED: Vitis vinifera 2-hydroxyacyl-CoA lyase (LOC100232933)	XP_002266004.1	PREDICTED: 2-hydroxyacyl-CoA lyase	F6HSN5	Uncharacterized protein	VIT_14s0006g02240
XM_002283962.3	gene18641	0.000243886	1.077214176				LOC100245905	PREDICTED: Vitis vinifera uncharacterized LOC100245905 (LOC100245905)	XP_002283998.1	PREDICTED: protein SRC2	A5BGY9	Uncharacterized protein	VIT_14s0060g02390
XM_002266968.2	gene6552	0.000137661	1.0778147470000001		selenium binding [GO:0008430]		LOC100265737	PREDICTED: Vitis vinifera selenium-binding protein 1 (LOC100265737)	XP_002267004.1	PREDICTED: selenium-binding protein 1	D7SNS5	Uncharacterized protein	VIT_05s0029g00240
XM_002265258.4	gene11892	3.40E-05	1.081695577		catalytic activity [GO:0003824] pyridoxal phosphate binding [GO:0030170]	biosynthetic process [GO:0009058]	LOC100241156	PREDICTED: Vitis vinifera alanine aminotransferase 2 (LOC100241156)	XP_002265294.2	PREDICTED: alanine aminotransferase 2	F6HXL0	Uncharacterized protein	VIT_09s0002g00340
XM_002283339.3	gene2015	0.007715734	1.082578792				LOC100256474	PREDICTED: Vitis vinifera plant UBX domain-containing protein 8 (LOC100256474)	XP_002283375.1	PREDICTED: plant UBX domain-containing protein 8	D7TW42	Uncharacterized protein	VIT_02s0025g04060
XM_002284159.3	gene24207	0.000439973	1.085240592				LOC100254118	PREDICTED: Vitis vinifera F-box protein At1g22220 (LOC100254118)	XP_002284195.1	PREDICTED: F-box protein At1g22220	F6H0W1	Uncharacterized protein	VIT_18s0001g05310
XM_019220645.1	gene8548	9.51E-06	1.085440224				LOC100251971	PREDICTED: Vitis vinifera ferredoxin-3, chloroplastic (LOC100251971)	XP_019076190.1	PREDICTED: ferredoxin-3, chloroplastic	F6HHG1	Ferredoxin	VIT_06s0080g00410
XM_002271421.4	gene25320	0.002393263	1.0855528540000001	cytoplasm [GO:0005737]	translation release factor activity [GO:0003747]	translational termination [GO:0006415]	LOC100267567	PREDICTED: Vitis vinifera eukaryotic peptide chain release factor subunit 1-3 (LOC100267567)	XP_002271457.1	PREDICTED: eukaryotic peptide chain release factor subunit 1-3	F6GY09	Uncharacterized protein	VIT_18s0072g01010
XM_002276300.3	gene1010	5.70E-05	1.087294398				LOC100262017	PREDICTED: Vitis vinifera uncharacterized LOC100262017 (LOC100262017)	XP_002276336.1	PREDICTED: uncharacterized protein LOC100262017	F6HPD5	Uncharacterized protein	VIT_01s0026g02100
XM_002264237.3	gene25115	0.003511861	1.087361358		ubiquitin-protein transferase activity [GO:0004842] transferase activity [GO:0016740]	protein ubiquitination [GO:0016567]	LOC100251262	PREDICTED: Vitis vinifera U-box domain-containing protein 27 (LOC100251262)	XP_002264273.1	PREDICTED: U-box domain-containing protein 27	F6HW89	RING-type E3 ubiquitin transferase	VIT_18s0166g00190
XM_002271198.4	gene908	2.23E-05	1.0883450190000001	intracellular membrane-bounded organelle [GO:0043231]	pyruvate dehydrogenase (acetyl-transferring) activity [GO:0004739] oxidoreductase activity [GO:0016491] oxidoreductase activity, acting on the aldehyde or oxo group of donors, disulfide as acceptor [GO:0016624]	acetyl-CoA biosynthetic process from pyruvate [GO:0006086] metabolic process [GO:0008152] oxidation-reduction process [GO:0055114]	LOC100263880	PREDICTED: Vitis vinifera pyruvate dehydrogenase E1 component subunit alpha, mitochondrial (LOC100263880)	XP_002271234.1	PREDICTED: pyruvate dehydrogenase E1 component subunit alpha, mitochondrial	F6HPJ1	Pyruvate dehydrogenase E1 component subunit alpha	VIT_01s0026g00990
XM_010646684.2	gene27107	0.000179998	1.089444277				LOC100255881	PREDICTED: Vitis vinifera probable BOI-related E3 ubiquitin-protein ligase 3 (LOC100255881)	XP_010644986.1	PREDICTED: probable BOI-related E3 ubiquitin-protein ligase 3	F6H4T9	Uncharacterized protein	VIT_19s0027g00740
XM_002277027.4	gene8780	2.39E-05	1.090721813		catalytic activity [GO:0003824]	biosynthetic process [GO:0009058]	LOC100261351	PREDICTED: Vitis vinifera uncharacterized isomerase BH0283 (LOC100261351)	XP_002277063.1	PREDICTED: uncharacterized protein LOC100261351	F6HQ73	Uncharacterized protein	VIT_07s0104g00200
NM_001281151.1	gene28615	0.000264694	1.092243623				GRIP68	Vitis vinifera ripening-related protein-like (GRIP68)			F6HRL8	Uncharacterized protein	VIT_00s0187g00160
XM_002262945.3	gene1830	0.008540358	1.095539208		oxidoreductase activity [GO:0016491]	oxidation-reduction process [GO:0055114]	LOC100261623	PREDICTED: Vitis vinifera short-chain dehydrogenase TIC 32, chloroplastic (LOC100261623)	XP_002262981.1	PREDICTED: short-chain dehydrogenase TIC 32, chloroplastic	D7TVM6	Uncharacterized protein	VIT_02s0025g02190
XM_010666582.2	gene2513	1.48E-05	1.095982469				LOC100248319	PREDICTED: Vitis vinifera isoflavone reductase homolog-like (LOC100248319)	XP_010664884.1	PREDICTED: isoflavone reductase homolog	A5AEP2	Uncharacterized protein	VIT_02s0033g00270
XM_002275385.4	gene16027	0.005762157	1.097485516				LOC100257932	PREDICTED: Vitis vinifera uncharacterized LOC100257932 (LOC100257932)	XP_002275421.1	PREDICTED: uncharacterized protein LOC100257932	F6HHJ3	Uncharacterized protein	VIT_12s0057g00150
XM_003631674.2	gene3779	8.41E-05	1.099323674	membrane [GO:0016020] integral component of membrane [GO:0016021]	copper ion transmembrane transporter activity [GO:0005375]	copper ion transmembrane transport [GO:0035434]	LOC100852789	PREDICTED: Vitis vinifera copper transporter 3 (LOC100852789)	XP_003631722.1	PREDICTED: copper transporter 3	A5APN4	Uncharacterized protein	VIT_03s0110g00370
XM_010666111.2	gene24351	2.91E-05	1.100727728				LOC100855091	PREDICTED: Vitis vinifera uncharacterized LOC100855091 (LOC100855091)	XP_010664413.1	PREDICTED: uncharacterized protein LOC100855091	F6H138	Uncharacterized protein	VIT_18s0001g07600
XM_002285481.3	gene6427	0.000804379	1.101395245	membrane [GO:0016020] integral component of membrane [GO:0016021]			LOC100240897	PREDICTED: Vitis vinifera uncharacterized LOC100240897 (LOC100240897)	XP_002285517.1	PREDICTED: uncharacterized protein LOC100240897	D7SZQ8	Uncharacterized protein	VIT_05s0049g02240
XM_002285725.4	gene24254	0.005826572	1.105984733				LOC100264214	PREDICTED: Vitis vinifera protein EXORDIUM (LOC100264214)	XP_002285761.1	PREDICTED: protein EXORDIUM	F6H0W9	Uncharacterized protein	VIT_18s0001g06170
XM_002270805.4	gene17963	0.002575543	1.106676053				LOC100256802	PREDICTED: Vitis vinifera cytokinin dehydrogenase 9 (LOC100256802)	XP_002270841.2	PREDICTED: cytokinin dehydrogenase 9	F6HHY5	Uncharacterized protein	VIT_13s0158g00320
XM_019225109.1	gene19424	0.004863908	1.107742286				LOC100248073	PREDICTED: Vitis vinifera uncharacterized LOC100248073 (LOC100248073), transcript variant X2	XP_019080654.1	PREDICTED: uncharacterized protein LOC100248073 isoform X2	D7SMQ7	Uncharacterized protein	VIT_14s0083g00080
XM_002280729.3	gene7691	0.000502382	1.107804678	nucleus [GO:0005634]	DNA binding transcription factor activity [GO:0003700] sequence-specific DNA binding [GO:0043565]	transcription, DNA-templated [GO:0006351] regulation of transcription, DNA-templated [GO:0006355]	LOC100267399	PREDICTED: Vitis vinifera scarecrow-like protein 14 (LOC100267399)	XP_002280765.1	PREDICTED: scarecrow-like protein 14	F6GUZ9	Uncharacterized protein	VIT_06s0004g04980
XM_010666306.2	gene24678	0.004830709	1.111114216				LOC100257467	PREDICTED: Vitis vinifera mitogen-activated protein kinase kinase kinase YODA (LOC100257467), transcript variant X1	XP_010664608.1	PREDICTED: mitogen-activated protein kinase kinase kinase YODA isoform X1	F6H1E6	Uncharacterized protein	VIT_18s0001g11240
XM_019220862.1	gene9393	0.000817228	1.111773593				LOC100261770	PREDICTED: Vitis vinifera ABC transporter C family member 5 (LOC100261770)	XP_010652424.1	PREDICTED: ABC transporter C family member 5	D7U3A1	Uncharacterized protein	VIT_07s0005g04680
XM_010655815.2	gene11277	0.001554696	1.112392507	nucleus [GO:0005634]			LOC100254525	PREDICTED: Vitis vinifera WD repeat-containing protein LWD1 (LOC100254525), transcript variant X1	XP_002281909.1	PREDICTED: WD repeat-containing protein LWD1	F6HKN3	Uncharacterized protein	VIT_08s0007g02920
XM_010652414.2	gene697	3.68E-05	1.1130655				LOC104877321	PREDICTED: Vitis vinifera cytochrome P450 71B34 (LOC104877321)	XP_010650716.1	PREDICTED: cytochrome P450 71B34	A5BNT5	Uncharacterized protein	VITISV_019663
XM_002266526.4	gene2137	0.005755197	1.113608628				LOC100260132	PREDICTED: Vitis vinifera IRK-interacting protein (LOC100260132)	XP_002266562.2	PREDICTED: IRK-interacting protein	A5ASI1	Uncharacterized protein	VITISV_040048
XM_002265419.4	gene26907	6.99E-05	1.11467991				LOC100263459	PREDICTED: Vitis vinifera cytochrome P450 CYP72A219 (LOC100263459)	XP_002265455.1	PREDICTED: cytochrome P450 CYP72A219	F6I503	Uncharacterized protein	VIT_19s0015g02500
XM_002285829.4	gene24055	6.47E-06	1.1163143690000001	chloroplast [GO:0009507] membrane [GO:0016020] integral component of membrane [GO:0016021]	cytochrome-c peroxidase activity [GO:0004130] peroxidase activity [GO:0004601] heme binding [GO:0020037]	response to reactive oxygen species [GO:0000302] response to oxidative stress [GO:0006979] cellular response to oxidative stress [GO:0034599] hydrogen peroxide catabolic process [GO:0042744] oxidation-reduction process [GO:0055114] cellular oxidant detoxification [GO:0098869]	LOC100254009	PREDICTED: Vitis vinifera probable L-ascorbate peroxidase 6, chloroplastic (LOC100254009), transcript variant X1	XP_002285865.1	PREDICTED: probable L-ascorbate peroxidase 6, chloroplastic isoform X1	F6H0K6	Uncharacterized protein	VIT_18s0001g02470
XM_019223727.1	gene16261	0.002360378	1.117173666				LOC109121540	PREDICTED: Vitis vinifera probable LRR receptor-like serine/threonine-protein kinase At1g56140 (LOC109121540), transcript variant X1	XP_019079272.1	PREDICTED: probable LRR receptor-like serine/threonine-protein kinase At1g56140 isoform X1	F6H1S5	Uncharacterized protein	VIT_12s0055g00590
XM_002266297.4	gene9502	0.001034659	1.117309456				LOC100249956	PREDICTED: Vitis vinifera desumoylating isopeptidase 1 (LOC100249956)	XP_002266333.1	PREDICTED: desumoylating isopeptidase 1	F6I015	Uncharacterized protein	VIT_07s0005g06420
XM_002272219.3	gene13670	0.000753623	1.118557353	plasma membrane [GO:0005886]			LOC100256651	PREDICTED: Vitis vinifera uncharacterized LOC100256651 (LOC100256651), transcript variant X1	XP_002272255.1	PREDICTED: uncharacterized protein LOC100256651 isoform X1	A5ATV2	Uncharacterized protein	VITISV_036630
XM_002272856.3	gene19877	3.29E-05	1.121154995				LOC100242204	PREDICTED: Vitis vinifera F-box/LRR-repeat protein 3 (LOC100242204)	XP_002272892.1	PREDICTED: F-box/LRR-repeat protein 3	F6HUV5	Uncharacterized protein	VIT_14s0066g00590
XM_010661135.2	gene18032	0.001204272	1.121328605		heme binding [GO:0020037] metal ion binding [GO:0046872]		LOC100261983	PREDICTED: Vitis vinifera cytochrome b5 domain-containing protein RLF (LOC100261983)	XP_010659437.1	PREDICTED: cytochrome b5 domain-containing protein RLF	D7T352	Uncharacterized protein	VIT_13s0064g00450
XM_010656262.2	gene12109	0.000889181	1.122478702				LOC100265130	PREDICTED: Vitis vinifera jacalin-related lectin 19 (LOC100265130)	XP_010654564.1	PREDICTED: jacalin-related lectin 19	D7U042	Uncharacterized protein	VIT_09s0002g02610
XM_002277630.4	gene28867	7.35E-05	1.124049083	endoplasmic reticulum [GO:0005783] membrane [GO:0016020] integral component of membrane [GO:0016021]	calcium ion binding [GO:0005509] unfolded protein binding [GO:0051082]	protein folding [GO:0006457]	LOC100259611	PREDICTED: Vitis vinifera calnexin homolog (LOC100259611)	XP_002277666.1	PREDICTED: calnexin homolog	F6HWL2	Uncharacterized protein	VIT_00s0283g00030
XM_002276716.3	gene17337	4.88E-06	1.125206504				LOC100259846	PREDICTED: Vitis vinifera uncharacterized LOC100259846 (LOC100259846)	XP_002276752.1	PREDICTED: uncharacterized protein LOC100259846	D7TMC2	Uncharacterized protein	VIT_13s0019g03990
XM_002272390.3	gene5704	0.000341198	1.125692966	nucleus [GO:0005634]	DNA binding [GO:0003677] DNA binding transcription factor activity [GO:0003700]	transcription, DNA-templated [GO:0006351] regulation of transcription, DNA-templated [GO:0006355]	LOC100249982	PREDICTED: Vitis vinifera ethylene-responsive transcription factor RAP2-3 (LOC100249982)	XP_002272426.1	PREDICTED: ethylene-responsive transcription factor RAP2-3	D7SYA3	Uncharacterized protein	VIT_05s0077g01860
XM_010658912.2	gene15760	1.55E-05	1.125747103	Golgi apparatus [GO:0005794] plasma membrane [GO:0005886] membrane [GO:0016020] integral component of membrane [GO:0016021]	RNA polymerase II regulatory region sequence-specific DNA binding [GO:0000977] transferase activity [GO:0016740] transferase activity, transferring glycosyl groups [GO:0016757] cellulose synthase activity [GO:0016759] cellulose synthase (UDP-forming) activity [GO:0016760]	plant-type primary cell wall biogenesis [GO:0009833] cellulose biosynthetic process [GO:0030244] cell wall organization [GO:0071555]	LOC100261952	PREDICTED: Vitis vinifera cellulose synthase-like protein H1 (LOC100261952)	XP_010657214.1	PREDICTED: cellulose synthase-like protein H1	F6HID2	Uncharacterized protein	VIT_12s0059g00960
XM_003633090.3	gene14597	0.001026078	1.126737458	membrane [GO:0016020] integral component of membrane [GO:0016021]			LOC100854061	PREDICTED: Vitis vinifera uncharacterized LOC100854061 (LOC100854061)	XP_003633138.1	PREDICTED: uncharacterized protein LOC100854061	D7TBW6	Uncharacterized protein	VIT_11s0016g04770
XM_002273432.4	gene19666	8.93E-05	1.127790498	cell [GO:0005623]	phosphoric diester hydrolase activity [GO:0008081] glycerophosphodiester phosphodiesterase activity [GO:0008889]	lipid metabolic process [GO:0006629] cellular phosphate ion homeostasis [GO:0030643] glycerophospholipid catabolic process [GO:0046475]	LOC100261754	PREDICTED: Vitis vinifera glycerophosphodiester phosphodiesterase GDE1-like (LOC100261754)	XP_002273468.1	PREDICTED: glycerophosphodiester phosphodiesterase GDPD1, chloroplastic	A5AMY0	Uncharacterized protein	VIT_14s0068g01500
XM_002269403.3	gene3558	7.85E-05	1.1311797129999999		serine-type carboxypeptidase activity [GO:0004185] transferase activity, transferring acyl groups other than amino-acyl groups [GO:0016747]	proteolysis [GO:0006508] secondary metabolic process [GO:0019748] proteolysis involved in cellular protein catabolic process [GO:0051603]	LOC100253211	PREDICTED: Vitis vinifera serine carboxypeptidase-like 7 (LOC100253211)	XP_002269439.1	PREDICTED: serine carboxypeptidase-like 7	F6H684	Uncharacterized protein	VIT_03s0091g01290
XM_010651931.2	gene6506	0.000107451	1.132292646	cytoplasm [GO:0005737] peroxisome [GO:0005777]	glutathione-disulfide reductase activity [GO:0004362] thioredoxin-disulfide reductase activity [GO:0004791] electron transfer activity [GO:0009055] oxidoreductase activity [GO:0016491] oxidoreductase activity, acting on a sulfur group of donors, NAD(P) as acceptor [GO:0016668] flavin adenine dinucleotide binding [GO:0050660] NADP binding [GO:0050661]	response to oxygen radical [GO:0000305] glutathione metabolic process [GO:0006749] electron transport chain [GO:0022900] cell redox homeostasis [GO:0045454] oxidation-reduction process [GO:0055114] cellular oxidant detoxification [GO:0098869]	LOC100254507	PREDICTED: Vitis vinifera glutathione reductase, cytosolic (LOC100254507), transcript variant X2	XP_002285672.1	PREDICTED: glutathione reductase, cytosolic isoform X1	D7TS92	Uncharacterized protein	VIT_05s0051g00870
XM_019225580.1	gene21325	9.49E-06	1.1355411				LOC100243097	PREDICTED: Vitis vinifera uncharacterized LOC100243097 (LOC100243097)	XP_019081125.1	PREDICTED: uncharacterized protein LOC100243097	D7UC33	Uncharacterized protein	VIT_15s0046g03580
XM_002280863.4	gene28008	0.000867086	1.135708517	chloroplast stroma [GO:0009570]	magnesium ion binding [GO:0000287] catalytic activity [GO:0003824] pyruvate kinase activity [GO:0004743] kinase activity [GO:0016301] transferase activity [GO:0016740] potassium ion binding [GO:0030955]	glycolytic process [GO:0006096] phosphorylation [GO:0016310]	LOC100256253	PREDICTED: Vitis vinifera pyruvate kinase isozyme A, chloroplastic (LOC100256253)	XP_002280899.1	PREDICTED: pyruvate kinase isozyme A, chloroplastic	D7T3I1	Pyruvate kinase	VIT_00s0179g00350
XM_002281871.3	gene8650	0.00959055	1.139282307		hydrolase activity [GO:0016787]	lipid metabolic process [GO:0006629]	LOC100249474	PREDICTED: Vitis vinifera phospholipase A1-Igamma2, chloroplastic (LOC100249474)	XP_002281907.1	PREDICTED: phospholipase A1-Igamma2, chloroplastic	F6GXL6	Uncharacterized protein	VIT_07s0141g00360
XM_003634324.3	gene24850	0.000208424	1.139660418		DNA binding transcription factor activity [GO:0003700]	regulation of transcription, DNA-templated [GO:0006355]	LOC100855209	PREDICTED: Vitis vinifera bZIP transcription factor 11 (LOC100855209)	XP_003634372.1	PREDICTED: bZIP transcription factor 11	F6H1J5	Uncharacterized protein	VIT_18s0001g13040
XM_010651206.2	gene5610	8.32E-06	1.140295601		catalytic activity [GO:0003824] transferase activity, transferring acyl groups, acyl groups converted into alkyl on transfer [GO:0046912] cofactor binding [GO:0048037]	metabolic process [GO:0008152]	LOC100267071	PREDICTED: Vitis vinifera ATP-citrate synthase beta chain protein 2 (LOC100267071), transcript variant X2	XP_002278181.1	PREDICTED: ATP-citrate synthase beta chain protein 2	D7SYK8	Uncharacterized protein	VIT_05s0077g00950
XM_002281945.3	gene3223	5.00E-06	1.140987349	plasma membrane [GO:0005886]			LOC100253812	PREDICTED: Vitis vinifera uncharacterized LOC100253812 (LOC100253812)	XP_002281981.1	PREDICTED: uncharacterized protein LOC100253812	F6HQE2	Uncharacterized protein	VIT_03s0063g00880
XM_010665095.2	gene23212	0.001025341	1.141112152		oxidoreductase activity, acting on single donors with incorporation of molecular oxygen, incorporation of two atoms of oxygen [GO:0016702]	oxidation-reduction process [GO:0055114]	LOC100260282	PREDICTED: Vitis vinifera plant cysteine oxidase 2 (LOC100260282)	XP_010663397.1	PREDICTED: plant cysteine oxidase 2	A5B4I9	Uncharacterized protein	VIT_17s0000g05790
XM_002275465.2	gene8804	1.42E-05	1.1416736859999999		hydrolase activity [GO:0016787]		LOC100240756	PREDICTED: Vitis vinifera endo-1,3 1,4-beta-D-glucanase-like (LOC100240756)	XP_002275501.1	PREDICTED: endo-1,3 1,4-beta-D-glucanase	D7TPB8	Uncharacterized protein	VIT_07s0104g00440
XM_002272644.3	gene4946	0.000723404	1.145147699		nucleotide binding [GO:0000166] ATP binding [GO:0005524] ATPase activity [GO:0016887]		LOC100246248	PREDICTED: Vitis vinifera protein TRIGALACTOSYLDIACYLGLYCEROL 3, chloroplastic (LOC100246248)	XP_002272680.1	PREDICTED: protein TRIGALACTOSYLDIACYLGLYCEROL 3, chloroplastic	F6GX29	Uncharacterized protein	VIT_04s0023g00290
XM_002278479.4	gene13309	0.000129783	1.1457176629999999	cell [GO:0005623]	electron transfer activity [GO:0009055] protein disulfide oxidoreductase activity [GO:0015035]	electron transport chain [GO:0022900] cell redox homeostasis [GO:0045454] oxidation-reduction process [GO:0055114]	LOC100255569	PREDICTED: Vitis vinifera glutaredoxin-C9 (LOC100255569)	XP_002278515.1	PREDICTED: glutaredoxin-C9	F6HM44	Uncharacterized protein	VIT_10s0003g00390
XM_019222261.1	gene11878	6.94E-05	1.1457629809999998	membrane [GO:0016020] integral component of membrane [GO:0016021]	nucleotide binding [GO:0000166] ATP binding [GO:0005524] proton-exporting ATPase activity, phosphorylative mechanism [GO:0008553] hydrolase activity [GO:0016787]	ATP biosynthetic process [GO:0006754] ion transport [GO:0006811] proton transport [GO:0015992] proton export across plasma membrane [GO:0120029]	LOC100265284	PREDICTED: Vitis vinifera ATPase 10, plasma membrane-type (LOC100265284)	XP_019077806.1	PREDICTED: ATPase 10, plasma membrane-type	F6HXK4	Plasma membrane ATPase	VIT_09s0002g00130
XM_002279784.3	gene11636	0.00272399	1.148005993	membrane [GO:0016020] integral component of membrane [GO:0016021]	protein kinase activity [GO:0004672] ATP binding [GO:0005524] carbohydrate binding [GO:0030246]	protein phosphorylation [GO:0006468]	LOC100243597	PREDICTED: Vitis vinifera probable L-type lectin-domain containing receptor kinase S.5 (LOC100243597)	XP_002279820.1	PREDICTED: probable L-type lectin-domain containing receptor kinase S.5	F6HLI9	Uncharacterized protein	VIT_08s0007g06560
XM_002279059.3	gene14287	0.000139863	1.149181467	mRNA cleavage factor complex [GO:0005849]	mRNA binding [GO:0003729] hydrolase activity [GO:0016787]	mRNA polyadenylation [GO:0006378]	LOC100250770	PREDICTED: Vitis vinifera pre-mRNA cleavage factor Im 25 kDa subunit 1 (LOC100250770)	XP_002279095.2	PREDICTED: pre-mRNA cleavage factor Im 25 kDa subunit 1	D7TCL1	Uncharacterized protein	VIT_11s0016g01760
XM_019220017.1	gene6235	0.007813997	1.151457647	Golgi apparatus [GO:0005794] plasma membrane [GO:0005886] membrane [GO:0016020] integral component of membrane [GO:0016021]	RNA polymerase II regulatory region sequence-specific DNA binding [GO:0000977] transferase activity [GO:0016740] transferase activity, transferring glycosyl groups [GO:0016757] cellulose synthase activity [GO:0016759] cellulose synthase (UDP-forming) activity [GO:0016760]	plant-type primary cell wall biogenesis [GO:0009833] cellulose biosynthetic process [GO:0030244] cell wall organization [GO:0071555]	LOC100244297	PREDICTED: Vitis vinifera cellulose synthase-like protein G2 (LOC100244297), transcript variant X1	XP_019075562.1	PREDICTED: cellulose synthase-like protein G2 isoform X1	F6H8G9	Uncharacterized protein	VIT_05s0049g00010
XM_002282034.3	gene7520	0.001008611	1.151901759				LOC100251969	PREDICTED: Vitis vinifera LOB domain-containing protein 1 (LOC100251969)	XP_002282070.1	PREDICTED: LOB domain-containing protein 1	D7SKT6	Uncharacterized protein	VIT_06s0004g03330
XM_010662942.2	gene20385	2.68E-05	1.154988411				LOC100262416	PREDICTED: Vitis vinifera uncharacterized LOC100262416 (LOC100262416), transcript variant X1	XP_010661244.1	PREDICTED: uncharacterized protein LOC100262416 isoform X1	F6I1E6	Uncharacterized protein	VIT_15s0045g00620
XM_002273903.4	gene108	0.001248578	1.155551473		hydrolase activity [GO:0016787]	metabolic process [GO:0008152]	LOC100249255	PREDICTED: Vitis vinifera haloacid dehalogenase-like hydrolase domain-containing-like (LOC100249255)	XP_002273939.1	PREDICTED: haloacid dehalogenase-like hydrolase domain-containing protein 3	D7T9Q7	Uncharacterized protein	VIT_01s0011g01160
XM_002273784.4	gene11168	0.000294154	1.156542945	plastid [GO:0009536] membrane [GO:0016020] integral component of membrane [GO:0016021]	inorganic phosphate transmembrane transporter activity [GO:0005315]	transmembrane transport [GO:0055085] anion transmembrane transport [GO:0098656]	LOC100245864	PREDICTED: Vitis vinifera probable anion transporter 3, chloroplastic (LOC100245864)	XP_002273820.1	PREDICTED: probable anion transporter 3, chloroplastic	F6HKX5	Uncharacterized protein	VIT_08s0007g01810
XM_002284242.4	gene9706	0.004727816	1.15677944	extracellular region [GO:0005576]	peroxidase activity [GO:0004601] oxidoreductase activity [GO:0016491] heme binding [GO:0020037] metal ion binding [GO:0046872]	response to oxidative stress [GO:0006979] hydrogen peroxide catabolic process [GO:0042744] oxidation-reduction process [GO:0055114] cellular oxidant detoxification [GO:0098869]	LOC100266458	PREDICTED: Vitis vinifera peroxidase 73 (LOC100266458)	XP_002284278.1	PREDICTED: peroxidase 73	F6HSU5	Peroxidase	VIT_07s0129g00360
XM_002273613.4	gene19665	1.40E-05	1.157359376	nucleus [GO:0005634]	DNA binding [GO:0003677]	transcription, DNA-templated [GO:0006351] regulation of transcription, DNA-templated [GO:0006355]	LOC100256653	PREDICTED: Vitis vinifera NAC domain-containing protein 68-like (LOC100256653)	XP_002273649.1	PREDICTED: NAC domain-containing protein 83	A5AMY1	Uncharacterized protein	VIT_14s0068g01490
XM_003632333.3	gene9004	2.20E-05	1.157499516	peroxisome [GO:0005777]	catalytic activity [GO:0003824]		LOC100854521	PREDICTED: Vitis vinifera bifunctional epoxide hydrolase 2 (LOC100854521)	XP_003632381.1	PREDICTED: bifunctional epoxide hydrolase 2	F6HZ61	Uncharacterized protein	VIT_07s0005g00700
XM_002272428.3	gene9018	0.000572273	1.158749552	nucleus [GO:0005634]	DNA binding [GO:0003677] DNA binding transcription factor activity [GO:0003700]	transcription, DNA-templated [GO:0006351] regulation of transcription, DNA-templated [GO:0006355]	LOC100252208	PREDICTED: Vitis vinifera ethylene-responsive transcription factor ERF073 (LOC100252208)	XP_002272464.1	PREDICTED: ethylene-responsive transcription factor ERF073	A0A0F6T258	Salt stress responsive ethylene responsive factor	ERF1
XM_019217285.1	gene26386	0.002918712	1.159406883				LOC109121836	PREDICTED: Vitis vinifera G-type lectin S-receptor-like serine/threonine-protein kinase At4g27290 (LOC109121836), transcript variant X1	XP_019072830.1	PREDICTED: G-type lectin S-receptor-like serine/threonine-protein kinase At4g27290 isoform X1	F6H2G7	Uncharacterized protein	VIT_19s0014g04640
XM_002284028.4	gene15329	2.04E-05	1.159693691		transferase activity [GO:0016740] transferase activity, transferring acyl groups, acyl groups converted into alkyl on transfer [GO:0046912]	tricarboxylic acid cycle [GO:0006099]	LOC100255795	PREDICTED: Vitis vinifera citrate synthase-like (LOC100255795)	XP_002284064.1	PREDICTED: citrate synthase, glyoxysomal	D7TMQ2	Citrate synthase	VIT_12s0142g00610
XM_010665161.2	gene2351	2.68E-05	1.160509549				LOC100250554	PREDICTED: Vitis vinifera uncharacterized LOC100250554 (LOC100250554)	XP_010663463.1	PREDICTED: uncharacterized protein LOC100250554	D7TTW3	Uncharacterized protein	VIT_02s0012g01400
XM_019221635.1	gene11447	0.002298692	1.160710534				LOC100248767	PREDICTED: Vitis vinifera UDP-glycosyltransferase 73C2 (LOC100248767)	XP_019077180.1	PREDICTED: UDP-glycosyltransferase 73C2	F6HKD8	Uncharacterized protein	VIT_08s0007g04590
XM_002280635.3	gene469	0.003194129	1.160842526		carboxypeptidase activity [GO:0004180] serine-type carboxypeptidase activity [GO:0004185] peptidase activity [GO:0008233] hydrolase activity [GO:0016787]	proteolysis [GO:0006508] proteolysis involved in cellular protein catabolic process [GO:0051603]	LOC100247506	PREDICTED: Vitis vinifera serine carboxypeptidase-like 50 (LOC100247506)	XP_002280671.1	PREDICTED: serine carboxypeptidase-like 50	F6HFI1	Carboxypeptidase	VIT_01s0011g04900
XM_002279684.3	gene7087	2.55E-05	1.161564517			oxidation-reduction process [GO:0055114]	LOC100252695	PREDICTED: Vitis vinifera 2-alkenal reductase (NADP(+)-dependent) (LOC100252695)	XP_002279720.1	PREDICTED: 2-alkenal reductase (NADP(+)-dependent)	D7T2L2	Uncharacterized protein	VIT_05s0094g01260
XM_002275196.3	gene17357	1.18E-05	1.165205565	cytosol [GO:0005829]	chorismate synthase activity [GO:0004107] FMN binding [GO:0010181] lyase activity [GO:0016829]	cellular amino acid biosynthetic process [GO:0008652] aromatic amino acid family biosynthetic process [GO:0009073] chorismate biosynthetic process [GO:0009423]	LOC100241015	PREDICTED: Vitis vinifera chorismate synthase 1, chloroplastic (LOC100241015), transcript variant X1	XP_002275232.1	PREDICTED: chorismate synthase 1, chloroplastic	D7TMA3	Chorismate synthase	VIT_13s0019g04190
XM_002284674.4	gene7544	8.82E-06	1.166532248	nucleus [GO:0005634] cytoplasm [GO:0005737]	nucleotide binding [GO:0000166] protein kinase activity [GO:0004672] protein serine/threonine kinase activity [GO:0004674] MAP kinase activity [GO:0004707] ATP binding [GO:0005524] kinase activity [GO:0016301] transferase activity [GO:0016740]	MAPK cascade [GO:0000165] protein phosphorylation [GO:0006468] regulation of gene expression [GO:0010468] phosphorylation [GO:0016310]	LOC100251947	PREDICTED: Vitis vinifera mitogen-activated protein kinase homolog NTF6 (LOC100251947)	XP_002284710.1	PREDICTED: mitogen-activated protein kinase homolog NTF6	D7SKQ9	Mitogen-activated protein kinase	VIT_06s0004g03620
XM_010656670.2	gene12686	0.00025517	1.167503381				LOC100259994	PREDICTED: Vitis vinifera heat shock 70 kDa protein 17 (LOC100259994)	XP_010654972.1	PREDICTED: heat shock 70 kDa protein 17	F6HS86	Uncharacterized protein	VIT_09s0096g00090
XM_002282777.3	gene6454	0.000202355	1.1684512040000001	cytoplasm [GO:0005737]	glutathione transferase activity [GO:0004364]	glutathione metabolic process [GO:0006749] toxin catabolic process [GO:0009407]	LOC100244144	PREDICTED: Vitis vinifera glutathione transferase GST 23 (LOC100244144)	XP_002282813.1	PREDICTED: glutathione transferase GST 23	D7TS49	Uncharacterized protein	VIT_05s0051g00180
XM_002272450.4	gene19860	6.19E-05	1.170310665	intracellular [GO:0005622]	nucleotide binding [GO:0000166] protein kinase activity [GO:0004672] protein serine/threonine kinase activity [GO:0004674] signal transducer activity [GO:0004871] ATP binding [GO:0005524]	protein phosphorylation [GO:0006468] intracellular signal transduction [GO:0035556]	LOC100254246	PREDICTED: Vitis vinifera serine/threonine-protein kinase HT1 (LOC100254246)	XP_002272486.1	PREDICTED: serine/threonine-protein kinase HT1	D7TWH5	Uncharacterized protein	VIT_14s0066g00370
XM_002276692.3	gene11700	0.002869122	1.171662483	plastid [GO:0009536] chloroplast envelope [GO:0009941] membrane [GO:0016020] integral component of membrane [GO:0016021]	homogentisate farnesyltransferase activity [GO:0010355] homogentisate geranylgeranyltransferase activity [GO:0010356] homogentisate solanesyltransferase activity [GO:0010357] transferase activity, transferring alkyl or aryl (other than methyl) groups [GO:0016765]	plastoquinone biosynthetic process [GO:0010236] carotenoid biosynthetic process [GO:0016117]	LOC100264108	PREDICTED: Vitis vinifera homogentisate solanesyltransferase, chloroplastic (LOC100264108)	XP_002276728.2	PREDICTED: homogentisate solanesyltransferase, chloroplastic	D7TI83	Uncharacterized protein	VIT_08s0007g07200
XM_002279997.3	gene4124	0.000787452	1.171865519				LOC100262760	PREDICTED: Vitis vinifera putative nuclease HARBI1 (LOC100262760)	XP_002280033.1	PREDICTED: putative nuclease HARBI1	D7STS6	Uncharacterized protein	VIT_04s0008g01380
XM_002282764.4	gene23495	0.003112579	1.174578908		NAD+ ADP-ribosyltransferase activity [GO:0003950]		LOC100265712	PREDICTED: Vitis vinifera probable inactive poly [ADP-ribose] polymerase SRO5 (LOC100265712), transcript variant X1	XP_002282800.2	PREDICTED: probable inactive poly [ADP-ribose] polymerase SRO5	D7SHS2	Uncharacterized protein	VIT_17s0000g08370
XM_002280911.4	gene24868	6.69E-05	1.175624039				LOC100266040	PREDICTED: Vitis vinifera thioredoxin H-type (LOC100266040)	XP_002280947.1	PREDICTED: thioredoxin H-type	A5AML5	Thioredoxin	VIT_18s0001g13250
XM_003634486.3	gene25318	0.008575906	1.176326857	membrane [GO:0016020] integral component of membrane [GO:0016021]	protein kinase activity [GO:0004672] ATP binding [GO:0005524]	protein phosphorylation [GO:0006468]	LOC100264185	PREDICTED: Vitis vinifera leucine-rich repeat receptor-like tyrosine-protein kinase PXC3 (LOC100264185)	XP_003634534.1	PREDICTED: leucine-rich repeat receptor-like tyrosine-protein kinase PXC3	F6GY11	Uncharacterized protein	VIT_18s0072g00990
XM_002274102.3	gene5472	0.001962487	1.176881739				LOC100252291	PREDICTED: Vitis vinifera probable polygalacturonase (LOC100252291)	XP_002274138.2	PREDICTED: probable polygalacturonase	F6I0D8	Uncharacterized protein	VIT_04s0044g01420
XM_002264392.3	gene3720	6.18E-05	1.1769197390000001		glutamyl-tRNA reductase activity [GO:0008883] oxidoreductase activity [GO:0016491] NADP binding [GO:0050661]	porphyrin-containing compound biosynthetic process [GO:0006779] protoporphyrinogen IX biosynthetic process [GO:0006782] tetrapyrrole biosynthetic process [GO:0033014] oxidation-reduction process [GO:0055114]	LOC100264583	PREDICTED: Vitis vinifera glutamyl-tRNA reductase 1, chloroplastic (LOC100264583)	XP_002264428.1	PREDICTED: glutamyl-tRNA reductase 1, chloroplastic	D7TY79	Glutamyl-tRNA reductase	VIT_03s0097g00710
XM_002280012.3	gene1867	9.12E-05	1.177484566	nucleus [GO:0005634]	DNA binding [GO:0003677] DNA binding transcription factor activity [GO:0003700] sequence-specific DNA binding [GO:0043565]	regulation of transcription, DNA-templated [GO:0006355]	LOC100241028	PREDICTED: Vitis vinifera homeobox-leucine zipper protein ATHB-12 (LOC100241028)	XP_002280048.1	PREDICTED: homeobox-leucine zipper protein ATHB-12	F6HU74	Uncharacterized protein	VIT_02s0025g02590
XM_002279088.4	gene19462	0.000187158	1.177813205		tryptophan synthase activity [GO:0004834] pyridoxal phosphate binding [GO:0030170]	tryptophan biosynthetic process [GO:0000162] tryptophan metabolic process [GO:0006568]	LOC100261704	PREDICTED: Vitis vinifera tryptophan synthase beta chain 2 (LOC100261704)	XP_002279124.3	PREDICTED: uncharacterized protein LOC100261704	D7SMI3	Uncharacterized protein	VIT_14s0083g00460
NM_001303088.1	gene11960	0.000159712	1.178761658		oxidoreductase activity [GO:0016491] oxidoreductase activity, acting on single donors with incorporation of molecular oxygen, incorporation of two atoms of oxygen [GO:0016702] metal ion binding [GO:0046872] dioxygenase activity [GO:0051213]	fatty acid biosynthetic process [GO:0006633] oxylipin biosynthetic process [GO:0031408] oxidation-reduction process [GO:0055114]	LOXO	Vitis vinifera lipoxygenase (LOXO)	NP_001290017.1	lipoxygenase	T1WIQ5	Lipoxygenase	LOX2
NM_001281087.1	gene9925	7.25E-06	1.179631431		kinase activity [GO:0016301]	phosphorylation [GO:0016310]	LOC100262762	Vitis vinifera shikimate kinase (LOC100262762)	NP_001268016.1	shikimate kinase	A5AZY1	Uncharacterized protein	VITISV_038221
XM_002283751.4	gene23417	9.38E-05	1.179758431	intracellular [GO:0005622]		phosphorelay signal transduction system [GO:0000160]	LOC100258759	PREDICTED: Vitis vinifera two-component response regulator ARR5 (LOC100258759)	XP_002283787.2	PREDICTED: two-component response regulator ARR5	F6GSX5	Uncharacterized protein	VIT_17s0000g07580
XM_002271629.4	gene9008	1.95E-05	1.179797285	cell wall [GO:0005618] cell periphery [GO:0071944]	enzyme inhibitor activity [GO:0004857] hydrolase activity [GO:0016787] pectinesterase activity [GO:0030599] aspartyl esterase activity [GO:0045330] pectinesterase inhibitor activity [GO:0046910]	cell wall modification [GO:0042545] negative regulation of catalytic activity [GO:0043086] pectin catabolic process [GO:0045490]	LOC100245304	PREDICTED: Vitis vinifera pectinesterase (LOC100245304)	XP_002271665.2	PREDICTED: pectinesterase	F6HZ64	Pectinesterase	VIT_07s0005g00730
XM_010652621.2	gene7827	4.44E-05	1.180983736	anthranilate synthase complex [GO:0005950] chloroplast [GO:0009507]	anthranilate synthase activity [GO:0004049]	tryptophan biosynthetic process [GO:0000162] biosynthetic process [GO:0009058]	LOC100255399	PREDICTED: Vitis vinifera anthranilate synthase alpha subunit 2, chloroplastic (LOC100255399), transcript variant X2	XP_010650923.1	PREDICTED: anthranilate synthase alpha subunit 2, chloroplastic isoform X2	F6GUT2	Uncharacterized protein	VIT_06s0004g06320
XM_003635577.3	gene28296	0.000146099	1.185201645				LOC100854531	PREDICTED: Vitis vinifera tonoplast dicarboxylate transporter (LOC100854531)	XP_003635625.3	PREDICTED: tonoplast dicarboxylate transporter	F6HRL6	Uncharacterized protein	VIT_00s0187g00130
XM_002267055.2	gene21918	2.18E-05	1.185217277				LOC100254950	PREDICTED: Vitis vinifera enolase (LOC100254950)	XP_002267091.2	PREDICTED: enolase	D7T227	Uncharacterized protein	VIT_16s0022g01770
XM_003635223.3	gene28898	0.001315673	1.186571999				LOC100854175	PREDICTED: Vitis vinifera putative serine/threonine-protein kinase (LOC100854175)	XP_003635271.2	PREDICTED: putative serine/threonine-protein kinase	D7TYW0	Uncharacterized protein	VIT_00s0370g00010
XM_010651371.2	gene43	0.001230243	1.187572569	membrane [GO:0016020] integral component of membrane [GO:0016021]	transmembrane transporter activity [GO:0022857]	transmembrane transport [GO:0055085] nitrogen compound transport [GO:0071705]	LOC100252466	PREDICTED: Vitis vinifera ureide permease 1 (LOC100252466), transcript variant X4	XP_010649662.1	PREDICTED: ureide permease 1 isoform X1	F6HFU3	Uncharacterized protein	VIT_01s0011g00530
XM_010655986.2	gene11020	0.000465287	1.189967201				LOC100244361	PREDICTED: Vitis vinifera probable protein phosphatase 2C 23 (LOC100244361)	XP_010654288.1	PREDICTED: probable protein phosphatase 2C 23	F6HLC7	Uncharacterized protein	VIT_08s0007g00310
XM_002274908.3	gene12780	2.67E-05	1.191222121		catalytic activity [GO:0003824] protein serine/threonine phosphatase activity [GO:0004722]	protein dephosphorylation [GO:0006470]	LOC100258467	PREDICTED: Vitis vinifera probable protein phosphatase 2C 44 (LOC100258467), transcript variant X1	XP_002274944.1	PREDICTED: probable protein phosphatase 2C 44 isoform X1	D7U899	Uncharacterized protein	VIT_09s0070g00490
XM_019219168.1	gene4692	0.004495628	1.194185378				LOC100252630	PREDICTED: Vitis vinifera aspartyl protease family protein At5g10770-like (LOC100252630), transcript variant X2	XP_010648778.1	PREDICTED: aspartyl protease family protein At5g10770-like	A5ALZ1	Uncharacterized protein	VITISV_040904
XM_010659270.2	gene1574	0.006864008	1.197549612				LOC104880960	PREDICTED: Vitis vinifera uncharacterized LOC104880960 (LOC104880960), transcript variant X2	XP_019078266.1	PREDICTED: uncharacterized protein LOC104880960 isoform X1	A5C8S3	Uncharacterized protein (Fragment)	VITISV_034388
XM_010662503.2	gene1972	9.57E-06	1.201098572				LOC100259774	PREDICTED: Vitis vinifera probable phospholipid hydroperoxide glutathione peroxidase (LOC100259774)	XP_010660805.1	PREDICTED: probable phospholipid hydroperoxide glutathione peroxidase
XM_002264728.4	gene1795	0.000518143	1.203248114	Golgi apparatus [GO:0005794] plasma membrane [GO:0005886] membrane [GO:0016020] integral component of membrane [GO:0016021]	RNA polymerase II regulatory region sequence-specific DNA binding [GO:0000977] transferase activity [GO:0016740] transferase activity, transferring glycosyl groups [GO:0016757] cellulose synthase activity [GO:0016759] cellulose synthase (UDP-forming) activity [GO:0016760]	plant-type primary cell wall biogenesis [GO:0009833] cellulose biosynthetic process [GO:0030244] cell wall organization [GO:0071555]	LOC100244488	PREDICTED: Vitis vinifera cellulose synthase-like protein G3 (LOC100244488), transcript variant X1	XP_002264764.1	PREDICTED: cellulose synthase-like protein G3 isoform X1	F6HU40	Uncharacterized protein	VIT_02s0025g01860
XM_002280754.3	gene7688	0.000299246	1.20332165				LOC100251782	PREDICTED: Vitis vinifera scarecrow-like protein 14 (LOC100251782)	XP_002280790.1	PREDICTED: scarecrow-like protein 14	F6GV02	Uncharacterized protein	VIT_06s0004g04950
XM_002285115.3	gene601	0.00084368	1.203930677				LOC100256078	PREDICTED: Vitis vinifera uncharacterized LOC100256078 (LOC100256078), transcript variant X2	XP_002285151.2	PREDICTED: uncharacterized protein LOC100256078 isoform X2	F6HFA8	Uncharacterized protein	VIT_01s0011g06280
XM_002266770.4	gene3929	2.44E-05	1.207372494				LOC100241630	PREDICTED: Vitis vinifera VQ motif-containing protein 22 (LOC100241630)	XP_002266806.1	PREDICTED: VQ motif-containing protein 22	A5CB24	Uncharacterized protein	VITISV_006028
XM_003633246.3	gene15693	0.002267527	1.20739658		calcium ion binding [GO:0005509]		LOC100258604	PREDICTED: Vitis vinifera uncharacterized LOC100258604 (LOC100258604)	XP_003633294.1	PREDICTED: uncharacterized protein LOC100258604	A5B6N0	Uncharacterized protein	VITISV_027019
XM_002268092.4	gene16136	0.00045263	1.207413136				LOC100252764	PREDICTED: Vitis vinifera uncharacterized protein sll1770 (LOC100252764)	XP_002268128.2	PREDICTED: uncharacterized protein LOC100252764	A5C497	Uncharacterized protein	VITISV_016570
XM_010662769.2	gene20163	0.001426699	1.207977302	Golgi apparatus [GO:0005794] membrane [GO:0016020] integral component of membrane [GO:0016021]	galactosyltransferase activity [GO:0008378] transferase activity [GO:0016740] transferase activity, transferring glycosyl groups [GO:0016757] carbohydrate binding [GO:0030246]	protein glycosylation [GO:0006486]	LOC100242374	PREDICTED: Vitis vinifera beta-1,3-galactosyltransferase GALT1 (LOC100242374)	XP_010661071.1	PREDICTED: beta-1,3-galactosyltransferase GALT1	D7SXC8	Uncharacterized protein	VIT_14s0108g00890
XM_002274334.3	gene2662	0.000154351	1.214271322	membrane [GO:0016020] integral component of membrane [GO:0016021]			LOC100263024	PREDICTED: Vitis vinifera protein NUCLEAR FUSION DEFECTIVE 4 (LOC100263024)	XP_002274370.1	PREDICTED: protein NUCLEAR FUSION DEFECTIVE 4	F6HJ43	Uncharacterized protein	VIT_02s0087g00340
XM_002272207.3	gene8620	5.93E-05	1.216455087		aspartic-type endopeptidase activity [GO:0004190] peptidase activity [GO:0008233] hydrolase activity [GO:0016787]	proteolysis [GO:0006508] protein catabolic process [GO:0030163]	LOC100248461	PREDICTED: Vitis vinifera probable aspartyl protease At4g16563 (LOC100248461)	XP_002272243.1	PREDICTED: probable aspartyl protease At4g16563	F6HHB9	Uncharacterized protein	VIT_06s0080g01160
XM_002285067.3	gene3148	1.67E-05	1.216719397	intracellular membrane-bounded organelle [GO:0043231]	transferase activity [GO:0016740] transferase activity, transferring glycosyl groups [GO:0016757] transferase activity, transferring hexosyl groups [GO:0016758] quercetin 3-O-glucosyltransferase activity [GO:0080043] quercetin 7-O-glucosyltransferase activity [GO:0080044]	metabolic process [GO:0008152]	LOC100248565	PREDICTED: Vitis vinifera abscisate beta-glucosyltransferase-like (LOC100248565)	XP_002285103.1	PREDICTED: abscisate beta-glucosyltransferase	A5BR79	Glycosyltransferase	VIT_03s0063g00050
XM_002285095.3	gene14631	0.003698784	1.217631965				LOC100257568	PREDICTED: Vitis vinifera signal peptidase complex catalytic subunit SEC11A (LOC100257568)	XP_002285131.2	PREDICTED: signal peptidase complex catalytic subunit SEC11A	D7TBZ9	Signal peptidase I	VIT_11s0016g05130
XM_010646247.2	gene26689	4.88E-06	1.2178759890000002	cytoplasm [GO:0005737] cytosol [GO:0005829]	serine O-acetyltransferase activity [GO:0009001] transferase activity [GO:0016740]	cysteine biosynthetic process from serine [GO:0006535] cysteine biosynthetic process [GO:0019344]	LOC100246391	PREDICTED: Vitis vinifera serine acetyltransferase 1, chloroplastic (LOC100246391)	XP_010644549.1	PREDICTED: serine acetyltransferase 1, chloroplastic	F6I536	Uncharacterized protein	VIT_19s0015g00130
XM_019220674.1	gene8533	8.72E-06	1.217896095				LOC100245043	PREDICTED: Vitis vinifera uncharacterized LOC100245043 (LOC100245043)	XP_019076219.1	PREDICTED: uncharacterized protein LOC100245043	F6HHG6	Uncharacterized protein	VIT_06s0080g00310
XM_010658192.1	gene14523	0.003223239	1.218225366				LOC104880676	PREDICTED: Vitis vinifera uncharacterized LOC104880676 (LOC104880676)	XP_010656494.1	PREDICTED: uncharacterized protein LOC104880676	F6HYF8	Uncharacterized protein	VIT_09s0002g04620
XM_010663736.2	gene21359	0.000220111	1.220410968				LOC100266678	PREDICTED: Vitis vinifera uncharacterized LOC100266678 (LOC100266678), transcript variant X1	XP_010662038.1	PREDICTED: uncharacterized protein LOC100266678 isoform X1	A5BIS7	Uncharacterized protein	VITISV_022847
XM_019224434.1	gene16814	2.00E-05	1.221024541				LOC100246707	PREDICTED: Vitis vinifera zinc finger CCCH domain-containing protein 29-like (LOC100246707), transcript variant X1	XP_019079979.1	PREDICTED: zinc finger CCCH domain-containing protein 29-like isoform X1	F6HCC2	Uncharacterized protein	VIT_13s0067g01070
XM_010665482.2	gene22683	0.00272277	1.223740127				LOC100247469	PREDICTED: Vitis vinifera pyruvate dehydrogenase E1 component subunit beta-1, mitochondrial (LOC100247469), transcript variant X1	XP_010663784.1	PREDICTED: pyruvate dehydrogenase E1 component subunit beta-1, mitochondrial	F6GT05	Pyruvate dehydrogenase E1 component subunit beta	VIT_17s0000g00690
XM_002276397.3	gene5004	0.000205045	1.225367724	endoplasmic reticulum [GO:0005783]	calcium ion binding [GO:0005509] unfolded protein binding [GO:0051082]	protein folding [GO:0006457]	LOC100265011	PREDICTED: Vitis vinifera calreticulin-3 (LOC100265011), transcript variant X1	XP_002276433.2	PREDICTED: calreticulin-3	F6GX14	Uncharacterized protein	VIT_04s0023g00830
XM_002283461.4	gene26051	0.000503382	1.227255212				LOC100246997	PREDICTED: Vitis vinifera probable LRR receptor-like serine/threonine-protein kinase At1g53440 (LOC100246997)	XP_002283497.2	PREDICTED: probable LRR receptor-like serine/threonine-protein kinase At1g53440	E0CS43	Uncharacterized protein	VIT_19s0014g00680
XM_002281743.4	gene21663	0.009453778	1.227764668	nucleus [GO:0005634]	DNA binding [GO:0003677] DNA binding transcription factor activity [GO:0003700]	transcription, DNA-templated [GO:0006351] regulation of transcription, DNA-templated [GO:0006355]	LOC100247763	PREDICTED: Vitis vinifera ethylene-responsive transcription factor 5-like (LOC100247763)	XP_002281779.1	PREDICTED: ethylene-responsive transcription factor 5	A5B4L1	Uncharacterized protein	VITISV_020129
XM_002273434.4	gene19249	0.002106567	1.229843477	membrane [GO:0016020] integral component of membrane [GO:0016021]			LOC100246645	PREDICTED: Vitis vinifera uncharacterized LOC100246645 (LOC100246645)	XP_002273470.1	PREDICTED: uncharacterized protein LOC100246645	D7TSS2	Uncharacterized protein	VIT_14s0006g01580
XM_002283931.4	gene23400	0.003078378	1.230654119				LOC100250236	PREDICTED: Vitis vinifera protein EDS1 (LOC100250236)	XP_002283967.2	PREDICTED: protein EDS1	D7SI01	Uncharacterized protein	VIT_17s0000g07420
XM_002285653.4	gene24333	9.48E-06	1.234085092				LOC100255831	PREDICTED: Vitis vinifera AT-hook motif nuclear-localized protein 17 (LOC100255831)	XP_002285689.1	PREDICTED: AT-hook motif nuclear-localized protein 17	A5B0M9	Uncharacterized protein	VITISV_003550
XM_002264122.4	gene10566	0.000104503	1.234734105				LOC100267073	PREDICTED: Vitis vinifera abscisic acid receptor PYL4 (LOC100267073)	XP_002264158.1	PREDICTED: abscisic acid receptor PYL4	F6GXT6	Uncharacterized protein	VIT_08s0058g00470
XM_002268665.4	gene8475	4.88E-06	1.236463742	chloroplast [GO:0009507] plastid [GO:0009536] chloroplast stroma [GO:0009570]	prephenate dehydratase activity [GO:0004664] lyase activity [GO:0016829] arogenate dehydratase activity [GO:0047769]	cellular amino acid biosynthetic process [GO:0008652] aromatic amino acid family biosynthetic process [GO:0009073] L-phenylalanine biosynthetic process [GO:0009094]	LOC100267022	PREDICTED: Vitis vinifera arogenate dehydratase/prephenate dehydratase 6, chloroplastic-like (LOC100267022)	XP_002268701.1	PREDICTED: arogenate dehydratase 3, chloroplastic	A5BWG3	Arogenate dehydratase	VIT_06s0061g01300
XM_010662571.2	gene19896	0.000199676	1.236791266				LOC100852579	PREDICTED: Vitis vinifera disease resistance protein RPM1-like (LOC100852579), transcript variant X1	XP_010660873.1	PREDICTED: uncharacterized protein LOC100852579 isoform X1	F6HUX1	Uncharacterized protein	VIT_14s0066g00780
XM_002285612.4	gene6492	0.000912619	1.243415489				LOC100257913	PREDICTED: Vitis vinifera glycine-rich cell wall structural protein 2-like (LOC100257913)
XM_002283466.4	gene9753	0.00077167	1.246572723				LOC100259358	PREDICTED: Vitis vinifera cytochrome P450 81E8-like (LOC100259358)	XP_002283502.1	PREDICTED: cytochrome P450 81E8-like	F6HSX8	Uncharacterized protein	VIT_07s0129g00860
XM_002273514.3	gene10987	3.15E-05	1.24735271		oxidoreductase activity [GO:0016491]	oxidation-reduction process [GO:0055114]	LOC100246509	PREDICTED: Vitis vinifera short-chain dehydrogenase TIC 32, chloroplastic (LOC100246509)	XP_002273550.1	PREDICTED: short-chain dehydrogenase TIC 32, chloroplastic	D7TQ83	Uncharacterized protein	VIT_08s0040g03400
XM_002277116.3	gene11754	0.000832615	1.247971738	membrane [GO:0016020] integral component of membrane [GO:0016021]	monooxygenase activity [GO:0004497] iron ion binding [GO:0005506] oxidoreductase activity [GO:0016491] oxidoreductase activity, acting on paired donors, with incorporation or reduction of molecular oxygen [GO:0016705] oxidoreductase activity, acting on paired donors, with incorporation or reduction of molecular oxygen, NAD(P)H as one donor, and incorporation of one atom of oxygen [GO:0016709] hem…	secondary metabolite biosynthetic process [GO:0044550] oxidation-reduction process [GO:0055114]	LOC100243444	PREDICTED: Vitis vinifera cytochrome P450 93A3 (LOC100243444)	XP_002277152.1	PREDICTED: cytochrome P450 93A3	F6HL71	Uncharacterized protein	VIT_08s0007g07730
XM_002283011.3	gene14387	7.19E-05	1.24867458		hydrolase activity [GO:0016787]	metabolic process [GO:0008152]	LOC100247351	PREDICTED: Vitis vinifera IAA-amino acid hydrolase ILR1-like 4 (LOC100247351)	XP_002283047.1	PREDICTED: IAA-amino acid hydrolase ILR1-like 4	F6HGX2	Uncharacterized protein	VIT_11s0016g02700
XM_002285522.4	gene7134	0.000100545	1.250695028	integral component of plasma membrane [GO:0005887] membrane [GO:0016020] integral component of membrane [GO:0016021]	ammonium transmembrane transporter activity [GO:0008519]	organic cation transport [GO:0015695] ammonium transport [GO:0015696] ammonium transmembrane transport [GO:0072488]	LOC100258016	PREDICTED: Vitis vinifera ammonium transporter 1 member 1 (LOC100258016)	XP_002285558.1	PREDICTED: ammonium transporter 1 member 1	F6HX05	Ammonium transporter	VIT_05s0077g00030
XM_002280945.3	gene20019	0.000142701	1.252584594		nucleotide binding [GO:0000166] ATP binding [GO:0005524]		LOC100247372	PREDICTED: Vitis vinifera AAA-ATPase At3g28580 (LOC100247372)	XP_002280981.1	PREDICTED: AAA-ATPase At3g28580	F6HV41	Uncharacterized protein	VIT_14s0066g02040
XM_002284842.4	gene24590	0.008298241	1.25265595		protein dimerization activity [GO:0046983]		LOC100266006	PREDICTED: Vitis vinifera transcription factor bHLH95 (LOC100266006)	XP_002284878.3	PREDICTED: transcription factor bHLH95	E0CPT5	Uncharacterized protein	VIT_18s0001g10300
XM_002283838.3	gene10693	1.11E-05	1.253431157	integral component of plasma membrane [GO:0005887] membrane [GO:0016020] integral component of membrane [GO:0016021]	water channel activity [GO:0015250] channel activity [GO:0015267]	water transport [GO:0006833] ion transmembrane transport [GO:0034220] transmembrane transport [GO:0055085]	LOC100246584	PREDICTED: Vitis vinifera probable aquaporin SIP2-1 (LOC100246584)	XP_002283874.2	PREDICTED: probable aquaporin SIP2-1	F6HQS2	Uncharacterized protein	VIT_08s0040g00400
XM_002284471.3	gene6241	0.001572164	1.257196982	endoplasmic reticulum [GO:0005783] endoplasmic reticulum membrane [GO:0005789] membrane [GO:0016020] integral component of membrane [GO:0016021]	phosphorelay sensor kinase activity [GO:0000155] nucleotide binding [GO:0000166] protein histidine kinase activity [GO:0004673] ATP binding [GO:0005524] kinase activity [GO:0016301] transferase activity [GO:0016740] ethylene receptor activity [GO:0038199] metal ion binding [GO:0046872] ethylene binding [GO:0051740]	phosphorelay signal transduction system [GO:0000160] signal transduction [GO:0007165] ethylene-activated signaling pathway [GO:0009873] negative regulation of ethylene-activated signaling pathway [GO:0010105] phosphorylation [GO:0016310] peptidyl-histidine phosphorylation [GO:0018106] signal transduction by protein phosphorylation [GO:0023014] response to stimulus [GO:0050896]	LOC100254638	PREDICTED: Vitis vinifera ethylene receptor 2 (LOC100254638)	XP_002284507.1	PREDICTED: ethylene receptor 2	F6H8H3	Ethylene receptor	VIT_05s0049g00090
XM_002280551.3	gene1856	0.008693692	1.258411335				LOC100266707	PREDICTED: Vitis vinifera uncharacterized LOC100266707 (LOC100266707)	XP_002280587.1	PREDICTED: uncharacterized protein LOC100266707
XM_002271388.3	gene23053	0.000209374	1.260017534				LOC100247431	PREDICTED: Vitis vinifera putative phospholipid-transporting ATPase 9 (LOC100247431)	XP_002271424.1	PREDICTED: putative phospholipid-transporting ATPase 9	F6GTG7	Phospholipid-transporting ATPase	VIT_17s0000g04450
XM_002275846.3	gene10958	3.89E-06	1.260843492				LOC100261962	PREDICTED: Vitis vinifera glutathione S-transferase L3 (LOC100261962)	XP_002275882.1	PREDICTED: glutathione S-transferase L3	D7TQB0	Uncharacterized protein	VIT_08s0040g03100
XM_002283117.4	gene11359	0.000434433	1.261114694	cytosol [GO:0005829]	purine nucleosidase activity [GO:0008477] uridine nucleosidase activity [GO:0045437] adenosine nucleosidase activity [GO:0047622] inosine nucleosidase activity [GO:0047724] xanthosine nucleotidase activity [GO:0072585]	purine nucleoside catabolic process [GO:0006152] uridine catabolic process [GO:0006218]	LOC100266594	PREDICTED: Vitis vinifera uridine nucleosidase 1 (LOC100266594)	XP_002283153.2	PREDICTED: uridine nucleosidase 1	D7TJ39	Uncharacterized protein	VIT_08s0007g03690
XM_002264333.3	gene20	2.21E-06	1.262327226	cytoplasm [GO:0005737]	6-phosphogluconolactonase activity [GO:0017057]	carbohydrate metabolic process [GO:0005975] pentose-phosphate shunt [GO:0006098] pentose-phosphate shunt, oxidative branch [GO:0009051]	LOC100245849	PREDICTED: Vitis vinifera probable 6-phosphogluconolactonase 1 (LOC100245849), transcript variant X2	XP_002264324.1	PREDICTED: probable 6-phosphogluconolactonase 1	A5BJC3	Uncharacterized protein	VIT_01s0011g00250
XM_002264050.3	gene10491	1.63E-05	1.2667070459999998		acyl-CoA dehydrogenase activity [GO:0003995] oxidoreductase activity [GO:0016491] oxidoreductase activity, acting on the CH-CH group of donors [GO:0016627] flavin adenine dinucleotide binding [GO:0050660]	metabolic process [GO:0008152] oxidation-reduction process [GO:0055114]	LOC100257352	PREDICTED: Vitis vinifera acyl-coenzyme A oxidase 4, peroxisomal (LOC100257352), transcript variant X1	XP_002264086.2	PREDICTED: acyl-coenzyme A oxidase 4, peroxisomal isoform X1	D7SY23	Uncharacterized protein	VIT_08s0105g00460
XM_002276458.4	gene18909	3.21E-06	1.270732101	cytosol [GO:0005829]	catalytic activity [GO:0003824] zinc ion binding [GO:0008270] hydrolase activity [GO:0016787] guanosine deaminase activity [GO:0047974]	RNA modification [GO:0009451]	LOC100248555	PREDICTED: Vitis vinifera guanine deaminase (LOC100248555)	XP_002276494.1	PREDICTED: uncharacterized protein LOC100248555	D7TUN8	Uncharacterized protein	VIT_14s0030g01610
XM_002276506.4	gene11141	1.73E-05	1.271404617				LOC100246012	PREDICTED: Vitis vinifera uncharacterized LOC100246012 (LOC100246012)	XP_002276542.1	PREDICTED: uncharacterized protein LOC100246012	D7THD8	Uncharacterized protein	VIT_08s0007g01560
XM_002279105.4	gene15367	0.001059861	1.273295393		aspartic-type endopeptidase activity [GO:0004190] peptidase activity [GO:0008233] hydrolase activity [GO:0016787]	proteolysis [GO:0006508] protein catabolic process [GO:0030163]	LOC100243717	PREDICTED: Vitis vinifera aspartyl protease family protein 2 (LOC100243717)	XP_002279141.2	PREDICTED: aspartyl protease family protein 2	F6H5A0	Uncharacterized protein	VIT_12s0028g00610
XM_010657269.2	gene13452	0.002361859	1.273955037				LOC100266961	PREDICTED: Vitis vinifera probable LRR receptor-like serine/threonine-protein kinase RFK1 (LOC100266961), transcript variant X1	XP_010655571.1	PREDICTED: probable LRR receptor-like serine/threonine-protein kinase RFK1 isoform X1	F6HMD0	Uncharacterized protein	VIT_10s0003g01880
XM_010647892.2	gene28631	3.97E-06	1.275844925				LOC100246657	PREDICTED: Vitis vinifera fumarylacetoacetase (LOC100246657)	XP_010646194.1	PREDICTED: fumarylacetoacetase	A5AHI1	Uncharacterized protein	VITISV_033628
XM_002274220.4	gene3439	0.001728456	1.276862741	intracellular membrane-bounded organelle [GO:0043231]	transferase activity [GO:0016740] transferase activity, transferring glycosyl groups [GO:0016757] transferase activity, transferring hexosyl groups [GO:0016758] quercetin 3-O-glucosyltransferase activity [GO:0080043] quercetin 7-O-glucosyltransferase activity [GO:0080044]	metabolic process [GO:0008152]	LOC100246123	PREDICTED: Vitis vinifera limonoid UDP-glucosyltransferase (LOC100246123)	XP_002274256.1	PREDICTED: limonoid UDP-glucosyltransferase	F6H660	Glycosyltransferase	VIT_03s0091g00040
XM_010647561.2	gene25843	0.004941465	1.27698516				LOC100256790	PREDICTED: Vitis vinifera non-functional pseudokinase ZED1 (LOC100256790), transcript variant X2	XP_010645862.1	PREDICTED: non-functional pseudokinase ZED1	D7TL84	Uncharacterized protein	VIT_18s0001g03810
XR_002029223.1	gene18342	0.006761293	1.277781188				LOC100854556	PREDICTED: Vitis vinifera putative disease resistance protein At3g14460 (LOC100854556), transcript variant X1, misc_RNA	XP_010659152.2	PREDICTED: putative disease resistance protein At3g14460	F6HVD9	Uncharacterized protein	VIT_13s0139g00010
XM_010657574.2	gene13864	0.001896173	1.27813724				LOC100259567	PREDICTED: Vitis vinifera alpha-glucosidase (LOC100259567), partial mRNA	XP_010655876.2	PREDICTED: LOW QUALITY PROTEIN: alpha-glucosidase, partial	A5ANN7	Uncharacterized protein	VITISV_009466
XM_002275259.4	gene29156	0.000253259	1.278664261				LOC100252358	PREDICTED: Vitis vinifera wall-associated receptor kinase-like 14 (LOC100252358), transcript variant X1	XP_002275295.1	PREDICTED: wall-associated receptor kinase-like 14 isoform X1	F6I234	Uncharacterized protein	VIT_00s0207g00280
XM_002280762.4	gene24884	0.00145343	1.278900093	extracellular space [GO:0005615] lysosome [GO:0005764]	cysteine-type endopeptidase activity [GO:0004197] peptidase activity [GO:0008233] cysteine-type peptidase activity [GO:0008234] hydrolase activity [GO:0016787]	proteolysis [GO:0006508] proteolysis involved in cellular protein catabolic process [GO:0051603]	LOC100250475	PREDICTED: Vitis vinifera cysteine proteinase 15A (LOC100250475)	XP_002280798.2	PREDICTED: cysteine proteinase 15A	A5AN32	Uncharacterized protein	VIT_18s0001g13400
XM_003633312.3	gene16227	0.000211762	1.279270748	intracellular membrane-bounded organelle [GO:0043231]	transferase activity [GO:0016740] transferase activity, transferring glycosyl groups [GO:0016757] transferase activity, transferring hexosyl groups [GO:0016758] quercetin 3-O-glucosyltransferase activity [GO:0080043] quercetin 7-O-glucosyltransferase activity [GO:0080044]	metabolic process [GO:0008152]	LOC100265929	PREDICTED: Vitis vinifera anthocyanidin 3-O-glucosyltransferase 2 (LOC100265929)	XP_003633360.1	PREDICTED: anthocyanidin 3-O-glucosyltransferase 2	D7ST80	Glycosyltransferase	VIT_12s0055g00200
XM_002282131.3	gene21676	0.004882988	1.2799701209999998	nucleus [GO:0005634]	DNA binding [GO:0003677] DNA binding transcription factor activity [GO:0003700]	transcription, DNA-templated [GO:0006351] regulation of transcription, DNA-templated [GO:0006355]	LOC100252757	PREDICTED: Vitis vinifera ethylene-responsive transcription factor ERF105 (LOC100252757)	XP_002282167.1	PREDICTED: ethylene-responsive transcription factor ERF105	A5BFX5	Uncharacterized protein	VIT_16s0013g01070
XM_010645763.2	gene26013	0.000119569	1.282185544	plasma membrane [GO:0005886] membrane [GO:0016020] integral component of membrane [GO:0016021]	sugar transmembrane transporter activity [GO:0051119]	carbohydrate transport [GO:0008643] carbohydrate transmembrane transport [GO:0034219]	LOC100255517	PREDICTED: Vitis vinifera bidirectional sugar transporter SWEET2 (LOC100255517), transcript variant X6	XP_010644065.1	PREDICTED: bidirectional sugar transporter SWEET2	E0CS05	Bidirectional sugar transporter SWEET	VIT_19s0014g00280
XM_002278593.3	gene19953	9.27E-06	1.283463275	nucleus [GO:0005634]	dGTPase activity [GO:0008832]	dGTP catabolic process [GO:0006203]	LOC100245722	PREDICTED: Vitis vinifera deoxynucleoside triphosphate triphosphohydrolase SAMHD1 homolog (LOC100245722), transcript variant X1	XP_002278629.1	PREDICTED: deoxynucleoside triphosphate triphosphohydrolase SAMHD1 homolog	D7TWR0	Uncharacterized protein	VIT_14s0066g01390
XM_002262746.4	gene17481	8.47E-06	1.284655031				LOC100243846	PREDICTED: Vitis vinifera dihydrolipoyllysine-residue acetyltransferase component 1 of pyruvate dehydrogenase complex, mitochondrial (LOC100243846)	XP_002262782.3	PREDICTED: dihydrolipoyllysine-residue acetyltransferase component 1 of pyruvate dehydrogenase complex, mitochondrial	F6I5U2	Dihydrolipoamide acetyltransferase component of pyruvate dehydrogenase complex	VIT_13s0074g00150
XM_002267933.3	gene14767	0.000295956	1.285416579				LOC100249959	PREDICTED: Vitis vinifera uncharacterized LOC100249959 (LOC100249959)	XP_002267969.1	PREDICTED: uncharacterized protein LOC100249959	D7T500	Uncharacterized protein	VIT_11s0118g00650
XM_002275197.4	gene19658	0.00154147	1.2859982970000001	plastoglobule [GO:0010287]	diacylglycerol O-acyltransferase activity [GO:0004144] transferase activity, transferring acyl groups other than amino-acyl groups [GO:0016747]	phytol metabolic process [GO:0033306]	LOC100246358	PREDICTED: Vitis vinifera acyltransferase-like protein At3g26840, chloroplastic (LOC100246358)	XP_002275233.2	PREDICTED: acyltransferase-like protein At3g26840, chloroplastic	D7SVK5	Uncharacterized protein	VIT_14s0068g01440
XM_002269630.4	gene22483	0.000228399	1.289782074				LOC100267499	PREDICTED: Vitis vinifera protein RESPONSE TO LOW SULFUR 3-like (LOC100267499)	XP_002269666.3	PREDICTED: protein RESPONSE TO LOW SULFUR 3-like	F6H7A8	Uncharacterized protein	VIT_16s0098g00600
XM_019221102.1	gene9553	0.000974909	1.290860329				LOC100253540	PREDICTED: Vitis vinifera cysteine-rich receptor-like protein kinase 4 (LOC100253540), transcript variant X1	XP_019076647.1	PREDICTED: G-type lectin S-receptor-like serine/threonine-protein kinase At1g67520 isoform X1	F6GYE3	Uncharacterized protein	VIT_07s0095g00640
XM_002285018.4	gene3213	5.46E-05	1.294001059		hydrolase activity [GO:0016787]	metabolic process [GO:0008152] catabolic process [GO:0009056]	LOC100255589	PREDICTED: Vitis vinifera 2-hydroxyisoflavanone dehydratase (LOC100255589)	XP_002285054.1	PREDICTED: 2-hydroxyisoflavanone dehydratase	F6HQD3	Uncharacterized protein	VIT_03s0063g00780
XM_010666231.2	gene24532	0.002006187	1.294014533				LOC100259050	PREDICTED: Vitis vinifera probable LRR receptor-like serine/threonine-protein kinase At3g47570 (LOC100259050)	XP_010664533.1	PREDICTED: probable LRR receptor-like serine/threonine-protein kinase At3g47570	A5BYJ5	Uncharacterized protein	VITISV_043616
XM_019221082.1	gene8779	8.22E-06	1.294045938		catalytic activity [GO:0003824]	biosynthetic process [GO:0009058]	LOC100266556	PREDICTED: Vitis vinifera uncharacterized isomerase BH0283 (LOC100266556), transcript variant X2	XP_002276977.1	PREDICTED: uncharacterized protein LOC100266556	F6HQ72	Uncharacterized protein	VIT_07s0104g00210
XM_002267223.3	gene20993	0.000270948	1.296281607		calcium ion binding [GO:0005509]		LOC100260344	PREDICTED: Vitis vinifera calcium-binding protein KIC (LOC100260344)	XP_002267259.1	PREDICTED: calcium-binding protein KIC	F6I6G4	Uncharacterized protein	VIT_15s0046g00070
XM_002275946.3	gene141	1.86E-05	1.299175082				LOC100257583	PREDICTED: Vitis vinifera peroxisomal 2,4-dienoyl-CoA reductase (LOC100257583)	XP_002275982.1	PREDICTED: peroxisomal 2,4-dienoyl-CoA reductase	A5AHN8	Uncharacterized protein	VIT_01s0011g01520
XM_002262802.4	gene5473	1.29E-05	1.300013432	membrane [GO:0016020] integral component of membrane [GO:0016021]			LOC100255146	PREDICTED: Vitis vinifera uncharacterized LOC100255146 (LOC100255146)	XP_002262838.1	PREDICTED: uncharacterized protein LOC100255146	F6I0D7	Uncharacterized protein	VIT_04s0044g01430
XM_002268660.4	gene5744	6.40E-06	1.300633173	membrane [GO:0016020] integral component of membrane [GO:0016021] integral component of mitochondrial inner membrane [GO:0031305] mitochondrial respiratory chain supercomplex [GO:0097249]		mitochondrial respiratory chain complex IV assembly [GO:0033617]	LOC100243044	PREDICTED: Vitis vinifera uncharacterized LOC100243044 (LOC100243044)	XP_002268696.1	PREDICTED: uncharacterized protein LOC100243044	A5BP48	Uncharacterized protein	VIT_05s0077g02320
XM_002276741.3	gene5930	3.63E-05	1.302660676		beta-amylase activity [GO:0016161] hydrolase activity [GO:0016787] hydrolase activity, acting on glycosyl bonds [GO:0016798] amylopectin maltohydrolase activity [GO:0102229]	polysaccharide catabolic process [GO:0000272] carbohydrate metabolic process [GO:0005975] metabolic process [GO:0008152]	LOC100263193	PREDICTED: Vitis vinifera inactive beta-amylase 9 (LOC100263193)	XP_002276777.1	PREDICTED: inactive beta-amylase 9	F6HDH8	Beta-amylase	VIT_05s0020g01910
XM_010660093.2	gene17382	1.30E-05	1.303550124	cytoplasm [GO:0005737]	catalytic activity [GO:0003824] lyase activity [GO:0016829] ammonia-lyase activity [GO:0016841] phenylalanine ammonia-lyase activity [GO:0045548]	L-phenylalanine catabolic process [GO:0006559] phenylpropanoid metabolic process [GO:0009698] cinnamic acid biosynthetic process [GO:0009800]	LOC100233012	PREDICTED: Vitis vinifera phenylalanine ammonia-lyase G1 (LOC100233012)	XP_010658395.1	PREDICTED: phenylalanine ammonia-lyase G1	F6HNF5	Phenylalanine ammonia-lyase	VIT_13s0019g04460
XM_002265927.4	gene13473	0.008637093	1.309038584		hydrolase activity, acting on ester bonds [GO:0016788]		LOC100260650	PREDICTED: Vitis vinifera GDSL esterase/lipase At1g29670 (LOC100260650), transcript variant X1	XP_002265963.1	PREDICTED: GDSL esterase/lipase At1g29670 isoform X1	F6HME2	Uncharacterized protein	VIT_10s0003g02110
XM_002264858.4	gene5480	2.42E-05	1.309782417				LOC100267164	PREDICTED: Vitis vinifera NAC domain-containing protein 104 (LOC100267164)	XP_002264894.3	PREDICTED: NAC domain-containing protein 104	D7U4C6	Uncharacterized protein	VIT_04s0044g01500
XM_019219193.1	gene5273	0.000515131	1.311763185				LOC100260808	PREDICTED: Vitis vinifera thiosulfate sulfurtransferase 18 (LOC100260808), transcript variant X2	XP_019074738.1	PREDICTED: rhodanese-like domain-containing protein 17 isoform X2	F6GWL8	Uncharacterized protein	VIT_04s0023g03600
XM_010649601.2	gene3556	0.000180486	1.312103521		serine-type carboxypeptidase activity [GO:0004185] transferase activity, transferring acyl groups other than amino-acyl groups [GO:0016747]	proteolysis [GO:0006508] secondary metabolic process [GO:0019748] proteolysis involved in cellular protein catabolic process [GO:0051603]	LOC100256695	PREDICTED: Vitis vinifera serine carboxypeptidase-like 13 (LOC100256695)	XP_010647903.1	PREDICTED: serine carboxypeptidase-like 13	F6H688	Uncharacterized protein	VIT_03s0091g01240
XM_002280126.4	gene1863	0.000163373	1.3134859779999999	cytoplasm [GO:0005737]	catalytic activity [GO:0003824] cystathionine gamma-synthase activity [GO:0003962] cystathionine gamma-lyase activity [GO:0004123] pyridoxal phosphate binding [GO:0030170]	cysteine biosynthetic process via cystathionine [GO:0019343] transsulfuration [GO:0019346] 'de novo' L-methionine biosynthetic process [GO:0071266]	LOC100253026	PREDICTED: Vitis vinifera methionine gamma-lyase (LOC100253026)	XP_002280162.1	PREDICTED: methionine gamma-lyase	F6HU71	Uncharacterized protein	VIT_02s0025g02560
XM_010664002.1	gene21672	0.000252315	1.314871356				LOC100251013	PREDICTED: Vitis vinifera ethylene-responsive transcription factor 5 (LOC100251013), partial mRNA	XP_003634024.1	PREDICTED: ethylene-responsive transcription factor 5-like	D7U791	Uncharacterized protein	VIT_16s0013g01060
XM_010662765.2	gene20156	0.001381295	1.315601426				LOC100262881	PREDICTED: Vitis vinifera mini zinc finger protein 2 (LOC100262881)	XP_010661067.1	PREDICTED: mini zinc finger protein 2	F6H5T5	Uncharacterized protein	VIT_14s0108g00810
XM_002283759.4	gene19388	0.000258601	1.315885539				LOC100261743	PREDICTED: Vitis vinifera LOB domain-containing protein 41-like (LOC100261743)	XP_002283795.1	PREDICTED: LOB domain-containing protein 41	A5BBT8	Uncharacterized protein	VIT_14s0006g02950
XM_002270196.4	gene18834	0.00036965	1.316053776				LOC100243536	PREDICTED: Vitis vinifera bifunctional 3-dehydroquinate dehydratase/shikimate dehydrogenase, chloroplastic (LOC100243536)	XP_002270232.1	PREDICTED: bifunctional 3-dehydroquinate dehydratase/shikimate dehydrogenase, chloroplastic	D7TUX3	Uncharacterized protein	VIT_14s0030g00650
XM_002264470.4	gene16157	7.09E-05	1.319166906	intracellular [GO:0005622] nucleus [GO:0005634]	zinc ion binding [GO:0008270]		LOC100254423	PREDICTED: Vitis vinifera zinc finger protein CONSTANS-LIKE 9 (LOC100254423)	XP_002264506.2	PREDICTED: zinc finger protein CONSTANS-LIKE 9	D7TDA3	CONSTANS-like protein 9b	VIT_12s0057g01350
XM_002263875.4	gene26843	0.00011042	1.319327533	cytosol [GO:0005829]	nucleotide binding [GO:0000166] uridine kinase activity [GO:0004849] ATP binding [GO:0005524] kinase activity [GO:0016301] transferase activity [GO:0016740]	pyrimidine nucleobase metabolic process [GO:0006206] metabolic process [GO:0008152] nucleoside metabolic process [GO:0009116] phosphorylation [GO:0016310] pyrimidine nucleoside salvage [GO:0043097] UMP salvage [GO:0044206] CTP salvage [GO:0044211]	LOC100259975	PREDICTED: Vitis vinifera uridine kinase-like protein 3 (LOC100259975)	XP_002263911.1	PREDICTED: uridine kinase-like protein 3	D7UAT7	Uridine kinase	VIT_19s0015g01730
XM_002281372.3	gene23559	0.000242593	1.319353631	endoplasmic reticulum membrane [GO:0005789]	catalytic activity [GO:0003824] carbon-sulfur lyase activity [GO:0016846]	response to ethylene [GO:0009723] flower development [GO:0009908] positive gravitropism [GO:0009958] maintenance of root meristem identity [GO:0010078] phloem or xylem histogenesis [GO:0010087] defense response to bacterium [GO:0042742] cellular response to nitrogen levels [GO:0043562] shoot system development [GO:0048367] gynoecium development [GO:0048467] lateral root development [GO:0048527]	LOC100262049	PREDICTED: Vitis vinifera tryptophan aminotransferase-related protein 2 (LOC100262049)	XP_002281408.1	PREDICTED: tryptophan aminotransferase-related protein 2	D7SHL6	Uncharacterized protein	VIT_17s0000g08990
XM_002277493.4	gene1658	0.000106991	1.320153585	plasma membrane [GO:0005886] membrane [GO:0016020] integral component of membrane [GO:0016021]	peroxidase activity [GO:0004601] calcium ion binding [GO:0005509] NAD(P)H oxidase activity [GO:0016174] oxidoreductase activity [GO:0016491] oxidoreductase activity, acting on NAD(P)H, oxygen as acceptor [GO:0050664]	respiratory burst involved in defense response [GO:0002679] osmosensory signaling pathway [GO:0007231] response to ethylene [GO:0009723] regulation of stomatal movement [GO:0010119] carbohydrate homeostasis [GO:0033500] negative regulation of programmed cell death [GO:0043069] hydrogen peroxide biosynthetic process [GO:0050665] defense response by callose deposition [GO:0052542] oxidation-reducti…	LOC100262101	PREDICTED: Vitis vinifera respiratory burst oxidase homolog protein A (LOC100262101)	XP_002277529.1	PREDICTED: respiratory burst oxidase homolog protein A	F6HUN7	Uncharacterized protein	VIT_02s0025g00510
XM_002282337.3	gene14350	3.54E-05	1.320244721				LOC100245702	PREDICTED: Vitis vinifera cytidine deaminase 1 (LOC100245702)	XP_002282373.1	PREDICTED: cytidine deaminase 1	F6HGQ9	Uncharacterized protein	VIT_11s0016g02340
XM_002285013.2	gene26219	8.57E-05	1.322041719				LOC100257258	PREDICTED: Vitis vinifera probable bifunctional methylthioribulose-1-phosphate dehydratase/enolase-phosphatase E1 1 (LOC100257258)	XP_002285049.1	PREDICTED: probable bifunctional methylthioribulose-1-phosphate dehydratase/enolase-phosphatase E1 1	E0CSI1	Probable bifunctional methylthioribulose-1-phosphate dehydratase/enolase-phosphatase E1 1	VIT_19s0014g02480
XM_003631246.3	gene1009	5.23E-06	1.32274379	cytoplasm [GO:0005737] SCF ubiquitin ligase complex [GO:0019005]	ubiquitin protein ligase binding [GO:0031625]	regulation of proteolysis [GO:0030162] protein ubiquitination involved in ubiquitin-dependent protein catabolic process [GO:0042787] proteasome-mediated ubiquitin-dependent protein catabolic process [GO:0043161]	LOC100249995	PREDICTED: Vitis vinifera F-box/kelch-repeat protein SKIP11 (LOC100249995), transcript variant X4	XP_003631294.1	PREDICTED: F-box/kelch-repeat protein SKIP11	F6HPD7	Uncharacterized protein	VIT_01s0026g02080
XM_002273580.3	gene14904	5.11E-06	1.323413177	phagophore assembly site membrane [GO:0034045] Atg1/ULK1 kinase complex [GO:1990316]	protein kinase binding [GO:0019901] protein complex scaffold activity [GO:0032947]	autophagosome assembly [GO:0000045] autophagy of mitochondrion [GO:0000422] positive regulation of protein phosphorylation [GO:0001934] autophagy [GO:0006914] autophagy of peroxisome [GO:0030242] reticulophagy [GO:0061709] glycophagy [GO:0061723]	LOC100267388	PREDICTED: Vitis vinifera autophagy-related protein 11 (LOC100267388), transcript variant X1	XP_002273616.1	PREDICTED: autophagy-related protein 11	F6HYL9	Uncharacterized protein	VIT_11s0037g00730
XM_010663455.2	gene21288	3.39E-05	1.327556847	endomembrane system [GO:0012505] membrane [GO:0016020] integral component of membrane [GO:0016021]	glucosyltransferase activity [GO:0046527]	glycolipid metabolic process [GO:0006664]	LOC100263719	PREDICTED: Vitis vinifera O-glucosyltransferase rumi homolog (LOC100263719)	XP_010661757.1	PREDICTED: O-glucosyltransferase rumi homolog	F6I600	Uncharacterized protein	VIT_15s0046g03090
XM_002276665.3	gene21206	1.85E-05	1.329131539	cytoplasm [GO:0005737]	metal ion binding [GO:0046872] transition metal ion binding [GO:0046914]	metal ion transport [GO:0030001] cellular transition metal ion homeostasis [GO:0046916]	LOC100267123	PREDICTED: Vitis vinifera heavy metal-associated isoprenylated plant protein 39 (LOC100267123), transcript variant X1	XP_002276701.1	PREDICTED: heavy metal-associated isoprenylated plant protein 39 isoform X1	D7UCD8	Uncharacterized protein	VIT_15s0046g02230
XM_002284825.4	gene14571	0.001058057	1.33030921				LOC100247336	PREDICTED: Vitis vinifera auxin-responsive protein IAA1 (LOC100247336)	XP_002284861.2	PREDICTED: auxin-responsive protein IAA1	D7TBU1	Auxin-responsive protein	VIT_11s0016g04490
XM_002263227.3	gene27247	3.15E-06	1.332455518		oxidoreductase activity [GO:0016491] oxidoreductase activity, acting on the aldehyde or oxo group of donors, NAD or NADP as acceptor [GO:0016620] NADP binding [GO:0050661] NAD binding [GO:0051287]	glucose metabolic process [GO:0006006] oxidation-reduction process [GO:0055114]	LOC100265689	PREDICTED: Vitis vinifera glyceraldehyde-3-phosphate dehydrogenase GAPCP1, chloroplastic (LOC100265689)	XP_002263263.1	PREDICTED: glyceraldehyde-3-phosphate dehydrogenase GAPCP1, chloroplastic	D7T0U8	Glyceraldehyde-3-phosphate dehydrogenase	VIT_19s0085g00600
XM_010661557.2	gene18753	0.001403469	1.332616164				LOC100252850	PREDICTED: Vitis vinifera probable linoleate 9S-lipoxygenase 5 (LOC100252850), transcript variant X1	XP_010659859.1	PREDICTED: probable linoleate 9S-lipoxygenase 5 isoform X1	F6HZ11	Lipoxygenase	VIT_14s0128g00790
XM_002275450.4	gene13359	1.30E-06	1.337242993	intracellular [GO:0005622]	magnesium ion binding [GO:0000287] catalytic activity [GO:0003824] carboxy-lyase activity [GO:0016831] thiamine pyrophosphate binding [GO:0030976] metal ion binding [GO:0046872]		LOC100242845	PREDICTED: Vitis vinifera pyruvate decarboxylase-2-like (LOC100242845)	XP_002275486.1	PREDICTED: pyruvate decarboxylase 1	D7TJI9	Uncharacterized protein	VIT_10s0003g00990
NM_001281271.1	gene13631	1.64E-05	1.337750494		oxidoreductase activity, acting on single donors with incorporation of molecular oxygen, incorporation of two atoms of oxygen [GO:0016702] metal ion binding [GO:0046872] dioxygenase activity [GO:0051213]	oxidation-reduction process [GO:0055114]	NCED2	Vitis vinifera 9-cis-epoxycarotenoid dioxygenase 2 (NCED2)	NP_001268200.1	9-cis-epoxycarotenoid dioxygenase 2	Q5SGD0	9-cis-epoxycarotenoid dioxygenase 2	NCED2
XM_019222798.1	gene14264	0.000110687	1.338170551				LOC100250779	PREDICTED: Vitis vinifera ankyrin repeat-containing protein At2g01680 (LOC100250779), transcript variant X1	XP_002278533.2	PREDICTED: ankyrin repeat-containing protein At2g01680	F6HGV0	Uncharacterized protein	VIT_11s0016g01650
NM_001281218.1	gene2085	0.000436171	1.338410279		oxidoreductase activity [GO:0016491] metal ion binding [GO:0046872] leucocyanidin oxygenase activity [GO:0050589]	oxidation-reduction process [GO:0055114]	LDOX	Vitis vinifera leucoanthocyanidin dioxygenase (LDOX)	NP_001268147.1	leucoanthocyanidin dioxygenase	A2ICC9	Anthocyanidin synthase	ANS
XM_002266494.4	gene23176	0.000869373	1.339976445				LOC100244916	PREDICTED: Vitis vinifera protein NUCLEAR FUSION DEFECTIVE 4 (LOC100244916)	XP_002266530.2	PREDICTED: protein NUCLEAR FUSION DEFECTIVE 4	F6GTB8	Uncharacterized protein	VIT_17s0000g05470
XM_002280533.4	gene15489	3.18E-05	1.3406386190000001	cytosol [GO:0005829] chloroplast [GO:0009507] apoplast [GO:0048046]	catalytic activity [GO:0003824] phosphoenolpyruvate carboxylase activity [GO:0008964]	tricarboxylic acid cycle [GO:0006099] carbon fixation [GO:0015977] leaf development [GO:0048366]	LOC100233103	PREDICTED: Vitis vinifera phosphoenolpyruvate carboxylase, housekeeping isozyme (LOC100233103), transcript variant X1	XP_002280569.1	PREDICTED: phosphoenolpyruvate carboxylase, housekeeping isozyme	A5AH72	Uncharacterized protein	VIT_12s0028g02180
XM_010660527.2	gene1698	0.00093892	1.342708525				LOC100244944	PREDICTED: Vitis vinifera ABC transporter C family member 10 (LOC100244944), transcript variant X6	XP_002271828.2	PREDICTED: ABC transporter C family member 10	F6HUR2	Uncharacterized protein	VIT_02s0025g00970
XM_010648796.2	gene29231	0.000104395	1.344508293				LOC100266870	PREDICTED: Vitis vinifera polyphenol oxidase, chloroplastic-like (LOC100266870)	XP_010647098.2	PREDICTED: polyphenol oxidase, chloroplastic-like	A5BPY3	Uncharacterized protein	VITISV_006012
XM_002281623.3	gene604	0.005621857	1.345637721		hydrolase activity [GO:0016787]	phosphatidylinositol dephosphorylation [GO:0046856]	LOC100247486	PREDICTED: Vitis vinifera type IV inositol polyphosphate 5-phosphatase 9 (LOC100247486), transcript variant X2	XP_002281659.1	PREDICTED: type IV inositol polyphosphate 5-phosphatase 9 isoform X1	D7T8G0	Uncharacterized protein	VIT_01s0011g06310
XM_002282800.4	gene6098	1.66E-05	1.3527260019999998		N-acetyltransferase activity [GO:0008080]		LOC100240811	PREDICTED: Vitis vinifera uncharacterized N-acetyltransferase p20 (LOC100240811)	XP_002282836.1	PREDICTED: uncharacterized protein LOC100240811	D7T706	Uncharacterized protein	VIT_05s0020g03690
XM_002281877.3	gene24729	4.44E-05	1.352935943	vacuolar membrane [GO:0005774] membrane [GO:0016020] integral component of membrane [GO:0016021]	drug transmembrane transporter activity [GO:0015238] antiporter activity [GO:0015297]	drug transmembrane transport [GO:0006855] transmembrane transport [GO:0055085]	LOC100255747	PREDICTED: Vitis vinifera protein DETOXIFICATION 33 (LOC100255747)	XP_002281913.1	PREDICTED: protein DETOXIFICATION 33	E0CPY0	Protein DETOXIFICATION	VIT_18s0001g11760
XM_002283547.4	gene18609	8.17E-06	1.356818494		catalytic activity [GO:0003824] protein serine/threonine phosphatase activity [GO:0004722]	protein dephosphorylation [GO:0006470]	LOC100251160	PREDICTED: Vitis vinifera probable protein phosphatase 2C 34 (LOC100251160), transcript variant X2	XP_002283583.1	PREDICTED: probable protein phosphatase 2C 34	D7U9W4	Uncharacterized protein	VIT_14s0060g02070
XM_010654111.2	gene9364	0.000171234	1.358193602				LOC100254834	PREDICTED: Vitis vinifera uncharacterized LOC100254834 (LOC100254834)	XP_010652413.1	PREDICTED: uncharacterized protein LOC100254834	A5ADY0	Uncharacterized protein	VITISV_015562
XM_002266390.4	gene10619	0.000634316	1.3597742169999998	mitochondrion [GO:0005739]	catalytic activity [GO:0003824] L-aspartate:2-oxoglutarate aminotransferase activity [GO:0004069] transaminase activity [GO:0008483] transferase activity [GO:0016740] pyridoxal phosphate binding [GO:0030170] L-phenylalanine:2-oxoglutarate aminotransferase activity [GO:0080130]	cellular amino acid metabolic process [GO:0006520] biosynthetic process [GO:0009058]	LOC100243028	PREDICTED: Vitis vinifera aspartate aminotransferase, mitochondrial (LOC100243028)	XP_002266426.2	PREDICTED: aspartate aminotransferase, mitochondrial	D7SR19	Aspartate aminotransferase	VIT_08s0058g01000
XM_010648578.2	gene28068	0.000136346	1.3602531409999998	plasma membrane [GO:0005886] membrane [GO:0016020] integral component of membrane [GO:0016021]	nucleotide binding [GO:0000166] protein kinase activity [GO:0004672] protein serine/threonine kinase activity [GO:0004674] ATP binding [GO:0005524] kinase activity [GO:0016301] transferase activity [GO:0016740] ubiquitin protein ligase binding [GO:0031625]	protein phosphorylation [GO:0006468] phosphorylation [GO:0016310] recognition of pollen [GO:0048544]	LOC100256534	PREDICTED: Vitis vinifera receptor-like serine/threonine-protein kinase SD1-8 (LOC100256534), transcript variant X1	XP_010646880.1	PREDICTED: receptor-like serine/threonine-protein kinase SD1-8 isoform X1	F6HCT4	Uncharacterized protein	VIT_00s0353g00060
XM_002267534.4	gene29024	0.000280304	1.361438725				LOC100262212	PREDICTED: Vitis vinifera LEAF RUST 10 DISEASE-RESISTANCE LOCUS RECEPTOR-LIKE PROTEIN KINASE-like 2.2 (LOC100262212)	XP_002267570.2	PREDICTED: LEAF RUST 10 DISEASE-RESISTANCE LOCUS RECEPTOR-LIKE PROTEIN KINASE-like 2.2	F6H7E5	Uncharacterized protein	VIT_16s0098g00200
XM_002275559.3	gene7079	2.80E-05	1.361730055			oxidation-reduction process [GO:0055114]	LOC100259258	PREDICTED: Vitis vinifera 2-alkenal reductase (NADP(+)-dependent) (LOC100259258)	XP_002275595.1	PREDICTED: 2-alkenal reductase (NADP(+)-dependent)	F6HAY9	Uncharacterized protein	VIT_05s0094g01150
XM_010654653.2	gene10054	0.002245046	1.368233225	membrane [GO:0016020] integral component of membrane [GO:0016021]	magnesium ion transmembrane transporter activity [GO:0015095]	magnesium ion transmembrane transport [GO:1903830]	LOC100249123	PREDICTED: Vitis vinifera magnesium transporter MRS2-F (LOC100249123)	XP_010652955.1	PREDICTED: magnesium transporter MRS2-F	D7SWI3	Uncharacterized protein	VIT_07s0031g02820
XM_002274994.4	gene4033	5.89E-06	1.368469084				LOC100263004	PREDICTED: Vitis vinifera early nodulin-93 (LOC100263004)	XP_002275030.1	PREDICTED: early nodulin-93	D7STJ4	Uncharacterized protein	VIT_04s0008g00470
XM_010650095.2	gene4197	0.000138279	1.370334181	plasma membrane [GO:0005886]	protein kinase activity [GO:0004672] transmembrane receptor protein serine/threonine kinase activity [GO:0004675] ATP binding [GO:0005524]	protein phosphorylation [GO:0006468] cell surface receptor signaling pathway [GO:0007166] transmembrane receptor protein serine/threonine kinase signaling pathway [GO:0007178]	LOC100262822	PREDICTED: Vitis vinifera serine/threonine-protein kinase At5g01020 (LOC100262822), transcript variant X2	XP_002280196.1	PREDICTED: serine/threonine-protein kinase At5g01020	F6H2T3	Uncharacterized protein	VIT_04s0008g02070
XM_002279805.4	gene23479	0.001186685	1.372968345	RNA polymerase II transcription factor complex [GO:0090575]	RNA polymerase II regulatory region sequence-specific DNA binding [GO:0000977] DNA binding [GO:0003677] DNA binding transcription factor activity [GO:0003700] protein dimerization activity [GO:0046983]	regulation of transcription by RNA polymerase II [GO:0006357]	LOC100253569	PREDICTED: Vitis vinifera uncharacterized LOC100253569 (LOC100253569), transcript variant X1	XP_002279841.1	PREDICTED: uncharacterized protein LOC100253569 isoform X1	D7SHT7	Uncharacterized protein	VIT_17s0000g08150
XM_010651531.2	gene30	3.41E-05	1.375342831	cytosol [GO:0005829] intracellular ribonucleoprotein complex [GO:0030529]	nucleic acid binding [GO:0003676] RNA binding [GO:0003723] mRNA binding [GO:0003729]		LOC100250757	PREDICTED: Vitis vinifera ras GTPase-activating protein-binding protein 1 (LOC100250757), transcript variant X9	XP_019075417.1	PREDICTED: ras GTPase-activating protein-binding protein 1 isoform X1	D7T9X5	Uncharacterized protein	VIT_01s0011g00400
NM_001281171.1	gene22512	3.34E-06	1.37631545		methyltransferase activity [GO:0008168] O-methyltransferase activity [GO:0008171] transferase activity [GO:0016740] protein dimerization activity [GO:0046983]	methylation [GO:0032259]	LOC100232862	Vitis vinifera caffeic acid O-methyltransferase (LOC100232862)	NP_001268100.1	caffeic acid O-methyltransferase	Q9M560	Caffeic acid O-methyltransferase
XM_002281869.3	gene7753	0.001315673	1.377175399				LOC100263768	PREDICTED: Vitis vinifera uncharacterized LOC100263768 (LOC100263768)	XP_002281905.1	PREDICTED: uncharacterized protein LOC100263768	D7SK66	Uncharacterized protein	VIT_06s0004g05650
XM_002264081.4	gene28334	9.14E-06	1.378915609	cytoplasm [GO:0005737]	glutathione transferase activity [GO:0004364]	glutathione metabolic process [GO:0006749] toxin catabolic process [GO:0009407]	LOC100265481	PREDICTED: Vitis vinifera probable glutathione S-transferase (LOC100265481)	XP_002264117.1	PREDICTED: probable glutathione S-transferase	F6HJH8	Uncharacterized protein	VIT_00s0153g00050
XM_002277470.3	gene7957	0.000591817	1.380646492				LOC100246775	PREDICTED: Vitis vinifera F-box/LRR-repeat protein 3 (LOC100246775)	XP_002277506.1	PREDICTED: F-box/LRR-repeat protein 3	F6GUH6	Uncharacterized protein	VIT_06s0004g07520
XM_002284862.3	gene567	0.000902818	1.381023545		methyltransferase activity [GO:0008168]	methylation [GO:0032259]	LOC100257690	PREDICTED: Vitis vinifera probable S-adenosylmethionine-dependent methyltransferase At5g37990 (LOC100257690)	XP_002284898.1	PREDICTED: probable S-adenosylmethionine-dependent methyltransferase At5g37990	F6HFC5	Uncharacterized protein	VIT_01s0011g05930
XM_019218261.1	gene3206	0.003805643	1.382575189		hydrolase activity [GO:0016787]	metabolic process [GO:0008152] catabolic process [GO:0009056]	LOC100247056	PREDICTED: Vitis vinifera probable carboxylesterase 2 (LOC100247056)	XP_019073806.1	PREDICTED: probable carboxylesterase 2	F6HQC6	Uncharacterized protein	VIT_03s0063g00700
XM_002284741.2	gene26274	0.000384726	1.383125352	nucleus [GO:0005634] cytosol [GO:0005829] plasma membrane [GO:0005886] plasmodesma [GO:0009506]	asparagine synthase (glutamine-hydrolyzing) activity [GO:0004066] protein homodimerization activity [GO:0042803]	asparagine biosynthetic process [GO:0006529]	LOC100245111	PREDICTED: Vitis vinifera stem-specific protein TSJT1 (LOC100245111)	XP_002284777.1	PREDICTED: stem-specific protein TSJT1	E0CSN8	Uncharacterized protein	VIT_19s0014g03130
XM_003634434.3	gene24317	1.88E-05	1.383735259	nucleus [GO:0005634]			LOC100247298	PREDICTED: Vitis vinifera cyclin-D4-2 (LOC100247298)	XP_003634482.2	PREDICTED: cyclin-D4-2	E0CRT2	Uncharacterized protein	VIT_18s0001g07220
XM_002279801.4	gene14363	0.005043639	1.386464933	mitochondrial inner membrane [GO:0005743] membrane [GO:0016020] integral component of membrane [GO:0016021]	ADP transmembrane transporter activity [GO:0015217] coenzyme A transmembrane transporter activity [GO:0015228] AMP transmembrane transporter activity [GO:0080122]	mitochondrial transport [GO:0006839] ADP transport [GO:0015866] coenzyme A transmembrane transport [GO:0035349] transmembrane transport [GO:0055085] AMP transport [GO:0080121]	LOC100254293	PREDICTED: Vitis vinifera graves disease carrier protein homolog (LOC100254293)	XP_002279837.2	PREDICTED: graves disease carrier protein homolog	F6HGR6	Uncharacterized protein	VIT_11s0016g02470
XM_002285004.4	gene3218	0.000146538	1.387693769		hydrolase activity [GO:0016787]	metabolic process [GO:0008152] catabolic process [GO:0009056]	LOC100248687	PREDICTED: Vitis vinifera 2-hydroxyisoflavanone dehydratase (LOC100248687)	XP_002285040.1	PREDICTED: 2-hydroxyisoflavanone dehydratase	F6HQD8	Uncharacterized protein	VIT_03s0063g00830
XM_010657773.2	gene14144	0.004563749	1.388527526				LOC104880620	PREDICTED: Vitis vinifera probable pectinesterase/pectinesterase inhibitor 12 (LOC104880620)	XP_010656075.1	PREDICTED: probable pectinesterase/pectinesterase inhibitor 12	F6HGZ2	Pectinesterase	VIT_11s0016g00300
XM_002266852.3	gene20996	0.002084774	1.388870985	cytosol [GO:0005829]	protein kinase activity [GO:0004672] protein serine/threonine kinase activity [GO:0004674] ATP binding [GO:0005524]	protein phosphorylation [GO:0006468] intracellular signal transduction [GO:0035556]	LOC100248376	PREDICTED: Vitis vinifera serine/threonine-protein kinase WNK8 (LOC100248376)	XP_002266888.2	PREDICTED: serine/threonine-protein kinase WNK8	F6I6G2	Uncharacterized protein	VIT_15s0046g00100
XM_010664697.2	gene22424	0.001248578	1.388955708				LOC100854816	PREDICTED: Vitis vinifera rust resistance kinase Lr10-like (LOC100854816)	XP_010662999.1	PREDICTED: rust resistance kinase Lr10-like	F6H834	Uncharacterized protein	VIT_16s0039g01210
XM_010655057.2	gene10616	0.000268911	1.389302068				LOC100263665	PREDICTED: Vitis vinifera cationic peroxidase 1 (LOC100263665)	XP_010653359.1	PREDICTED: cationic peroxidase 1	D7SR21	Peroxidase	VIT_08s0058g00970
XM_010649202.2	gene29299	0.006272472	1.39068954				LOC104878612	PREDICTED: Vitis vinifera mediator of RNA polymerase II transcription subunit 16 (LOC104878612)	XP_010647504.1	PREDICTED: mediator of RNA polymerase II transcription subunit 16	F6I2G6	Uncharacterized protein (Fragment)	VIT_00s1405g00010
XM_002285309.4	gene24486	6.59E-06	1.3907914909999999	membrane [GO:0016020] integral component of membrane [GO:0016021]			LOC100259057	PREDICTED: Vitis vinifera uncharacterized LOC100259057 (LOC100259057)	XP_002285345.1	PREDICTED: uncharacterized protein LOC100259057	F6H198	Uncharacterized protein	VIT_18s0001g09060
XM_002268914.4	gene12607	0.001206859	1.39136785	membrane [GO:0016020] integral component of membrane [GO:0016021]	catalytic activity [GO:0003824] pyridoxal phosphate binding [GO:0030170]	biosynthetic process [GO:0009058]	LOC100268118	PREDICTED: Vitis vinifera 8-amino-7-oxononanoate synthase (LOC100268118), transcript variant X1	XP_002268950.1	PREDICTED: 8-amino-7-oxononanoate synthase isoform X1	D7TZC6	Uncharacterized protein	VIT_09s0002g08460
XM_010654356.2	gene9619	0.008668397	1.391603879				LOC100853053	PREDICTED: Vitis vinifera probable disease resistance protein At5g66890 (LOC100853053), transcript variant X3	XP_010652658.1	PREDICTED: probable disease resistance protein At5g66890 isoform X2	F6H7R9	Uncharacterized protein	VIT_07s0197g00170
XM_002276451.4	gene9904	0.001408879	1.394674491				LOC100259314	PREDICTED: Vitis vinifera cytochrome P450 CYP736A12 (LOC100259314)	XP_002276487.1	PREDICTED: cytochrome P450 CYP736A12	F6H498	Uncharacterized protein	VIT_07s0031g01380
XM_002275150.4	gene20673	2.74E-05	1.3948573180000001		catalytic activity [GO:0003824]		LOC100259848	PREDICTED: Vitis vinifera bifunctional epoxide hydrolase 2 (LOC100259848)	XP_002275186.1	PREDICTED: bifunctional epoxide hydrolase 2	D7SLS4	Uncharacterized protein	VIT_15s0021g02470
XM_002282638.3	gene24624	0.009981628	1.397514875		calcium:sodium antiporter activity [GO:0005432] calcium ion binding [GO:0005509]	sodium ion transmembrane transport [GO:0035725] calcium ion homeostasis [GO:0055074]	LOC100260805	PREDICTED: Vitis vinifera calcium-binding protein CML37-like (LOC100260805)	XP_002282674.1	PREDICTED: calcium-binding protein CML37	A5AWP9	Uncharacterized protein	VIT_18s0001g10670
XM_010657659.2	gene14067	6.77E-06	1.3977489109999999	cytoplasm [GO:0005737]	magnesium ion binding [GO:0000287] catalytic activity [GO:0003824] pyruvate kinase activity [GO:0004743] kinase activity [GO:0016301] transferase activity [GO:0016740] potassium ion binding [GO:0030955]	glycolytic process [GO:0006096] phosphorylation [GO:0016310]	LOC100255934	PREDICTED: Vitis vinifera pyruvate kinase, cytosolic isozyme (LOC100255934), transcript variant X2	XP_002270400.1	PREDICTED: pyruvate kinase, cytosolic isozyme	F6HVY1	Pyruvate kinase	VIT_10s0071g01060
NM_001281266.1	gene749	0.000107206	1.4001927				LOC100251624	Vitis vinifera F-box/kelch protein (LOC100251624)	NP_001268195.1	F-box/kelch protein	D0ENL6	F-box/kelch protein
XM_002276463.4	gene22985	5.55E-06	1.40069446				LOC100255921	PREDICTED: Vitis vinifera uncharacterized LOC100255921 (LOC100255921)	XP_002276499.1	PREDICTED: uncharacterized protein LOC100255921	F6GTK4	Uncharacterized protein	VIT_17s0000g03790
XM_002280605.3	gene7711	0.00327637	1.40178758	membrane [GO:0016020] integral component of membrane [GO:0016021]	protein kinase activity [GO:0004672] ATP binding [GO:0005524] carbohydrate binding [GO:0030246]	protein phosphorylation [GO:0006468]	LOC100246749	PREDICTED: Vitis vinifera L-type lectin-domain containing receptor kinase IV.1 (LOC100246749)	XP_002280641.1	PREDICTED: L-type lectin-domain containing receptor kinase IV.1	F6GUY7	Uncharacterized protein	VIT_06s0004g05170
XM_019225364.1	gene19351	0.0086024	1.403948807				LOC100241191	PREDICTED: Vitis vinifera LEAF RUST 10 DISEASE-RESISTANCE LOCUS RECEPTOR-LIKE PROTEIN KINASE-like 2.4 (LOC100241191)	XP_019080909.1	PREDICTED: LOW QUALITY PROTEIN: LEAF RUST 10 DISEASE-RESISTANCE LOCUS RECEPTOR-LIKE PROTEIN KINASE-like 2.4	F6HSQ8	Uncharacterized protein	VIT_14s0006g02630
XM_002278696.4	gene13653	0.000155227	1.40566379	membrane [GO:0016020] integral component of membrane [GO:0016021]	transporter activity [GO:0005215] sugar:proton symporter activity [GO:0005351] glucose transmembrane transporter activity [GO:0005355] transmembrane transporter activity [GO:0022857]	hexose transmembrane transport [GO:0035428] glucose import [GO:0046323] transmembrane transport [GO:0055085] hydrogen ion transmembrane transport [GO:1902600] glucose transmembrane transport [GO:1904659]	LOC100246301	PREDICTED: Vitis vinifera probable inositol transporter 2 (LOC100246301)	XP_002278732.1	PREDICTED: probable inositol transporter 2	D7TKB0	Putative inositol transporter	INT2
XM_019216194.1	gene25678	1.50E-05	1.407480012				LOC100241404	PREDICTED: Vitis vinifera TMV resistance protein N (LOC100241404), transcript variant X2	XP_010644027.1	PREDICTED: TMV resistance protein N isoform X1	A5BFD4	Uncharacterized protein	VITISV_024045
XM_002274722.4	gene6992	0.001828462	1.4087523119999998		chitinase activity [GO:0004568] chitin binding [GO:0008061]	carbohydrate metabolic process [GO:0005975] chitin catabolic process [GO:0006032] cell wall macromolecule catabolic process [GO:0016998]	LOC100245803	PREDICTED: Vitis vinifera endochitinase EP3 (LOC100245803)	XP_002274758.1	PREDICTED: endochitinase EP3	F6HAW1	Uncharacterized protein	VIT_05s0094g00260
XM_002264570.3	gene5509	2.13E-05	1.409514586	membrane [GO:0016020] integral component of membrane [GO:0016021]		transmembrane transport [GO:0055085]	LOC100253302	PREDICTED: Vitis vinifera protein PIN-LIKES 3 (LOC100253302), transcript variant X1	XP_002264606.1	PREDICTED: protein PIN-LIKES 3 isoform X1	F6I0B4	Uncharacterized protein	VIT_04s0044g01850
XM_010653607.2	gene8519	6.93E-05	1.409834911				LOC100251004	PREDICTED: Vitis vinifera cucumisin (LOC100251004)	XP_010651909.1	PREDICTED: cucumisin	D7TCX7	Uncharacterized protein	VIT_06s0080g00150
NM_001281110.1	gene21538	0.000380497	1.410117116		glutamate dehydrogenase [NAD(P)+] activity [GO:0004353] oxidoreductase activity [GO:0016491] oxidoreductase activity, acting on the CH-NH2 group of donors, NAD or NADP as acceptor [GO:0016639]	cellular amino acid metabolic process [GO:0006520] oxidation-reduction process [GO:0055114]	GDH	Vitis vinifera glutamate dehydrogenase (GDH)	NP_001268039.1	glutamate dehydrogenase	P52596	Glutamate dehydrogenase	GDH
XM_003634430.3	gene24262	1.16E-06	1.411852735	nucleus [GO:0005634] cytoplasm [GO:0005737]	nucleotide binding [GO:0000166] protein kinase activity [GO:0004672] protein serine/threonine kinase activity [GO:0004674] ATP binding [GO:0005524]	protein phosphorylation [GO:0006468] intracellular signal transduction [GO:0035556]	LOC100232851	PREDICTED: Vitis vinifera serine/threonine-protein kinase SAPK2 (LOC100232851)	XP_003634478.1	PREDICTED: serine/threonine-protein kinase SAPK2	E0CRN9	Uncharacterized protein	VIT_18s0001g06310
XM_002273989.4	gene31	0.000192355	1.413117011			signal transduction [GO:0007165]	LOC100245623	PREDICTED: Vitis vinifera ninja-family protein AFP2 (LOC100245623)	XP_002274025.1	PREDICTED: ninja-family protein AFP2	F6HFU9	Uncharacterized protein	VIT_01s0011g00410
XM_002270718.4	gene12605	2.77E-05	1.4136377569999998	membrane [GO:0016020] integral component of membrane [GO:0016021]			LOC100262975	PREDICTED: Vitis vinifera protein NUCLEAR FUSION DEFECTIVE 4 (LOC100262975)	XP_002270754.1	PREDICTED: protein NUCLEAR FUSION DEFECTIVE 4	D7TZC3	Uncharacterized protein	VIT_09s0002g08430
XM_002283294.3	gene18586	0.006773448	1.417181722				LOC100247685	PREDICTED: Vitis vinifera uncharacterized LOC100247685 (LOC100247685)	XP_002283330.1	PREDICTED: uncharacterized protein LOC100247685	A5B0Q8	Uncharacterized protein	VIT_14s0060g01850
NM_001281129.1	gene10837	1.56E-06	1.418703934	integral component of plasma membrane [GO:0005887] membrane [GO:0016020] integral component of membrane [GO:0016021]	water channel activity [GO:0015250] channel activity [GO:0015267]	water transport [GO:0006833] ion transmembrane transport [GO:0034220] transmembrane transport [GO:0055085]	PIP2 3	Vitis vinifera aquaporin-like (PIP2 3)	NP_001268058.1	aquaporin-like	A3FA68	Aquaporin PIP23	PIP2 3
XM_002269614.4	gene27787	3.84E-05	1.420814511				LOC100255430	PREDICTED: Vitis vinifera acyl-coenzyme A oxidase, peroxisomal (LOC100255430)	XP_002269650.3	PREDICTED: acyl-coenzyme A oxidase, peroxisomal	E0CW41	Acyl-coenzyme A oxidase	VIT_00s0662g00010
XM_019219480.1	gene5115	6.79E-06	1.42105108		catalytic activity [GO:0003824]	biosynthetic process [GO:0009058]	LOC100244526	PREDICTED: Vitis vinifera phosphopantetheine adenylyltransferase (LOC100244526), transcript variant X5	XP_010649130.1	PREDICTED: phosphopantetheine adenylyltransferase isoform X2	D7SPB8	Uncharacterized protein	VIT_04s0023g01990
XM_019221622.1	gene11732	4.63E-06	1.421081029				LOC109123025	PREDICTED: Vitis vinifera short-chain type dehydrogenase/reductase-like (LOC109123025)	XP_019077167.1	PREDICTED: short-chain type dehydrogenase/reductase-like	F6HLA8	Uncharacterized protein	VIT_08s0007g07520
XM_002279047.3	gene2279	0.001419317	1.422395014				LOC100266004	PREDICTED: Vitis vinifera calcium-binding protein PBP1-like (LOC100266004)	XP_002279083.2	PREDICTED: calcium-binding protein PBP1-like	F6HTC3	Uncharacterized protein	VIT_02s0012g00650
XM_002270152.3	gene18835	0.000742542	1.4238428669999998	chloroplast stroma [GO:0009570]	catalytic activity [GO:0003824] 3-dehydroquinate dehydratase activity [GO:0003855] shikimate 3-dehydrogenase (NADP+) activity [GO:0004764]	chorismate biosynthetic process [GO:0009423] shikimate metabolic process [GO:0019632] oxidation-reduction process [GO:0055114]	LOC100248678	PREDICTED: Vitis vinifera bifunctional 3-dehydroquinate dehydratase/shikimate dehydrogenase, chloroplastic (LOC100248678)	XP_002270188.1	PREDICTED: bifunctional 3-dehydroquinate dehydratase/shikimate dehydrogenase, chloroplastic	D7TUX2	Uncharacterized protein	VIT_14s0030g00660
XM_010663309.2	gene20810	0.000140415	1.425279231				LOC104881871	PREDICTED: Vitis vinifera subtilisin-like protease SBT1.1 (LOC104881871), transcript variant X1	XP_010661611.1	PREDICTED: subtilisin-like protease SBT1.1	F6I356	Uncharacterized protein	VIT_15s0048g01200
XM_002277526.3	gene16873	0.005914914	1.425622239				LOC100256965	PREDICTED: Vitis vinifera abscisic acid receptor PYL4 (LOC100256965)	XP_002277562.1	PREDICTED: abscisic acid receptor PYL4	F6HCA4	Uncharacterized protein	VIT_13s0067g01940
XM_002282733.3	gene19465	0.00042015	1.425879034	mitochondrion [GO:0005739]	proline dehydrogenase activity [GO:0004657] oxidoreductase activity [GO:0016491] FAD binding [GO:0071949]	proline metabolic process [GO:0006560] proline catabolic process [GO:0006562] proline catabolic process to glutamate [GO:0010133] oxidation-reduction process [GO:0055114]	LOC100254983	PREDICTED: Vitis vinifera proline dehydrogenase 2, mitochondrial (LOC100254983)	XP_002282769.1	PREDICTED: proline dehydrogenase 2, mitochondrial	D7SMI9	Proline dehydrogenase	VIT_14s0083g00520
XM_002275485.4	gene8551	2.80E-06	1.4287739659999998	cytoplasm [GO:0005737]	calcium-dependent cysteine-type endopeptidase activity [GO:0004198] calcium ion binding [GO:0005509]	proteolysis [GO:0006508]	LOC100251852	PREDICTED: Vitis vinifera probable calcium-binding protein CML48 (LOC100251852)	XP_002275521.1	PREDICTED: probable calcium-binding protein CML48	F6HHF9	Uncharacterized protein	VIT_06s0080g00450
XM_002283219.3	gene6127	2.44E-05	1.4296761119999999		ubiquitin protein ligase activity [GO:0061630]	protein polyubiquitination [GO:0000209] protein ubiquitination involved in ubiquitin-dependent protein catabolic process [GO:0042787] proteasome-mediated ubiquitin-dependent protein catabolic process [GO:0043161]	LOC100261405	PREDICTED: Vitis vinifera RING-H2 finger protein ATL33 (LOC100261405)	XP_002283255.1	PREDICTED: RING-H2 finger protein ATL33	F6HDT5	Uncharacterized protein	VIT_05s0020g04000
XM_002265958.3	gene1748	0.000869373	1.429868235	membrane [GO:0016020] integral component of membrane [GO:0016021]	polysaccharide binding [GO:0030247] ubiquitin protein ligase activity [GO:0061630]	protein ubiquitination [GO:0016567] proteasome-mediated ubiquitin-dependent protein catabolic process [GO:0043161]	LOC100244486	PREDICTED: Vitis vinifera RING-H2 finger protein ATL20 (LOC100244486)	XP_002265994.1	PREDICTED: RING-H2 finger protein ATL20	D7TVF6	Uncharacterized protein	VIT_02s0025g01430
XM_010656347.2	gene12249	9.28E-05	1.432142023				LOC100258310	PREDICTED: Vitis vinifera malonate--CoA ligase (LOC100258310), transcript variant X1	XP_010654649.1	PREDICTED: malonate--CoA ligase isoform X1	F6HYD8	Uncharacterized protein	VIT_09s0002g04170
XM_003631558.3	gene3364	0.0001229	1.435344542	protein storage vacuole [GO:0000326]		seed development [GO:0048316]	LOC100855265	PREDICTED: Vitis vinifera BURP domain-containing protein BNM2C-like (LOC100855265)	XP_003631606.1	PREDICTED: BURP domain-containing protein BNM2C-like	F6HQK9	Uncharacterized protein	VIT_03s0063g02320
XM_002271703.3	gene11507	0.001611429	1.435621609				LOC100247021	PREDICTED: Vitis vinifera flavonoid 3',5'-hydroxylase 2 (LOC100247021)	XP_002271739.1	PREDICTED: flavonoid 3',5'-hydroxylase 2	D7TIQ2	Uncharacterized protein	VIT_08s0007g05160
XM_002278482.4	gene19586	7.40E-06	1.4390288359999999		catalytic activity [GO:0003824] acetate-CoA ligase activity [GO:0003987] AMP binding [GO:0016208]	metabolic process [GO:0008152] acetyl-CoA biosynthetic process from acetate [GO:0019427]	LOC100263518	PREDICTED: Vitis vinifera acetyl-coenzyme A synthetase, chloroplastic/glyoxysomal (LOC100263518)	XP_002278518.2	PREDICTED: acetyl-coenzyme A synthetase, chloroplastic/glyoxysomal	D7SVD4	Uncharacterized protein	VIT_14s0068g00640
XM_010650542.2	gene4751	0.007944886	1.440395284		sarcosine oxidase activity [GO:0008115] oxidoreductase activity [GO:0016491]	tetrahydrofolate metabolic process [GO:0046653] oxidation-reduction process [GO:0055114]	LOC100265832	PREDICTED: Vitis vinifera probable sarcosine oxidase (LOC100265832)	XP_010648844.1	PREDICTED: probable sarcosine oxidase	F6H9I1	Uncharacterized protein	VIT_04s0069g00860
XM_002263199.3	gene3485	8.56E-06	1.440557203	plasma membrane [GO:0005886]	transmembrane receptor protein serine/threonine kinase activity [GO:0004675]	protein phosphorylation [GO:0006468] cell surface receptor signaling pathway [GO:0007166] transmembrane receptor protein serine/threonine kinase signaling pathway [GO:0007178]	LOC100261805	PREDICTED: Vitis vinifera somatic embryogenesis receptor kinase 1 (LOC100261805)	XP_002263235.1	PREDICTED: somatic embryogenesis receptor kinase 1	D7SXS8	Uncharacterized protein	VIT_03s0091g00560
XM_002270653.3	gene22378	0.004670856	1.441392227	cytoplasm [GO:0005737]	magnesium ion binding [GO:0000287] catalytic activity [GO:0003824] pyruvate kinase activity [GO:0004743] potassium ion binding [GO:0030955]	glycolytic process [GO:0006096]	LOC100246758	PREDICTED: Vitis vinifera plastidial pyruvate kinase 4, chloroplastic (LOC100246758), transcript variant X1	XP_002270689.1	PREDICTED: plastidial pyruvate kinase 4, chloroplastic	F6H6F4	Uncharacterized protein	VIT_16s0050g02660
XM_002277083.3	gene20824	0.000878353	1.442073062		hydrolase activity [GO:0016787]	metabolic process [GO:0008152] catabolic process [GO:0009056]	LOC100255710	PREDICTED: Vitis vinifera probable carboxylesterase 8 (LOC100255710)	XP_002277119.1	PREDICTED: probable carboxylesterase 8	F6I348	Uncharacterized protein	VIT_15s0048g01350
XM_002282750.3	gene9815	3.02E-05	1.445058503		catalytic activity [GO:0003824] nicotinate-nucleotide diphosphorylase (carboxylating) activity [GO:0004514] nicotinate phosphoribosyltransferase activity [GO:0004516]	NAD biosynthetic process [GO:0009435] nicotinate nucleotide salvage [GO:0019358]	LOC100249147	PREDICTED: Vitis vinifera nicotinate phosphoribosyltransferase 2 (LOC100249147), transcript variant X2	XP_002282786.1	PREDICTED: nicotinate phosphoribosyltransferase 2 isoform X2	F6H4J6	Uncharacterized protein	VIT_07s0031g00460
XM_002282871.4	gene15393	0.001241934	1.445162152	vacuolar membrane [GO:0005774] membrane [GO:0016020] integral component of membrane [GO:0016021]	drug transmembrane transporter activity [GO:0015238] antiporter activity [GO:0015297] solute:proton antiporter activity [GO:0015299]	drug transmembrane transport [GO:0006855] transmembrane transport [GO:0055085] hydrogen ion transmembrane transport [GO:1902600]	LOC100255800	PREDICTED: Vitis vinifera protein DETOXIFICATION 41 (LOC100255800)	XP_002282907.1	PREDICTED: protein DETOXIFICATION 41	F6H569	Protein DETOXIFICATION	VIT_12s0028g01160
XM_010664458.2	gene22131	6.51E-05	1.445535228				LOC100257448	PREDICTED: Vitis vinifera LRR receptor-like serine/threonine-protein kinase FLS2 (LOC100257448)	XP_010662760.1	PREDICTED: LRR receptor-like serine/threonine-protein kinase FLS2	F6H6P5	Uncharacterized protein	VIT_16s0050g00170
XM_002269756.3	gene16455	0.002303917	1.447762867				LOC100263489	PREDICTED: Vitis vinifera 13S globulin basic chain (LOC100263489)	XP_002269792.1	PREDICTED: 13S globulin basic chain	F6H8X2	Uncharacterized protein	VIT_12s0034g01930
XM_002276034.4	gene28660	0.000487971	1.447951368	exocyst [GO:0000145]		exocytosis [GO:0006887]	LOC100241639	PREDICTED: Vitis vinifera exocyst complex component EXO70B1-like (LOC100241639)	XP_002276070.1	PREDICTED: exocyst complex component EXO70B1-like	F6HRR9	Uncharacterized protein	VIT_00s0317g00140
XM_003634707.3	gene26683	0.000768781	1.4484837780000002	plant-type vacuole [GO:0000325] vacuolar membrane [GO:0005774] membrane [GO:0016020] integral component of membrane [GO:0016021]	nucleotide binding [GO:0000166] ATP binding [GO:0005524] ATPase activity [GO:0016887] ATPase activity, coupled to transmembrane movement of substances [GO:0042626]	transmembrane transport [GO:0055085]	LOC100254999	PREDICTED: Vitis vinifera ABC transporter C family member 3 (LOC100254999)	XP_003634755.2	PREDICTED: ABC transporter C family member 3	F6I530	Uncharacterized protein	VIT_19s0015g00050
XM_002269880.3	gene28177	3.23E-05	1.449621807				LOC100259162	PREDICTED: Vitis vinifera aspartyl protease family protein 1 (LOC100259162)	XP_002269916.3	PREDICTED: aspartyl protease family protein 1	D7T5Q6	Uncharacterized protein (Fragment)	VIT_00s0510g00050
XM_002277081.3	gene19561	0.001069479	1.450171429			signal transduction [GO:0007165]	LOC100253142	PREDICTED: Vitis vinifera ninja-family protein AFP3-like (LOC100253142)	XP_002277117.2	PREDICTED: ninja-family protein AFP3-like	A5C6W0	Uncharacterized protein	VITISV_038107
[truncated: 2,375 more rows]
[truncated: 5,000 more columns]

## Sheet: Table S4
Table S4: Significantly enriched GO terms identified from differentially expressed V. vinifera genes.
Description	Genes in List	Total Genes	Enrichment FDR	-Log2(FDR)
Biological Function
3 dpi up-regulated
Regulation of protein serine/threonine phosphatase activity	8	31	1.26793e-08	26.2329
[truncated: 854 more rows]

## Sheet: Table S5
Table S5: Gene clusters of DEG’s of V. vinifera with a regression model with an R2 > 0.8 during the colonization of grape stems.
[truncated: 1,270 more rows]

[truncated: 2 more sheets: Table S6, Table S7]
